# Supplementary material for: Renal Disease in Cats and Dogs—Lessons Learned from Text-Mined Trends in Humans
Source: Animals (Basel). 2024 Nov 21;14(23):3349. doi: 10.3390/ani14233349 (PMC11639467; doi:10.3390/ani14233349)
Supplement: Supplementary file 1 [file animals-14-03349-s001.zip]

Archive with 12 entries (9 files):
- animals-3285634-supplementary/
- animals-3285634-supplementary/Supplementary_file_S1/
- animals-3285634-supplementary/Supplementary_file_S1/.DS_Store
- animals-3285634-supplementary/Supplementary_file_S1/Figure S1.pdf
- animals-3285634-supplementary/Supplementary_file_S1/Table S1.txt
- animals-3285634-supplementary/Supplementary_file_S2/
- animals-3285634-supplementary/Supplementary_file_S2/cat_ckd_Dis_symptom_network_attributes_withPain.txt
- animals-3285634-supplementary/Supplementary_file_S2/cat_ckd_Dis_symptom_network_withPain.txt
- animals-3285634-supplementary/Supplementary_file_S2/dog_ckd_Dis_symptom_network_attributes_withPain.txt
- animals-3285634-supplementary/Supplementary_file_S2/dog_ckd_Dis_symptom_network_withPain.txt
- animals-3285634-supplementary/Supplementary_file_S2/human_ckd_Dis_symptom_network_attributes_withPain.txt
- animals-3285634-supplementary/Supplementary_file_S2/human_ckd_Dis_symptom_network_withPain.txt
