# Supplementary material for: Renal Disease in Cats and Dogs—Lessons Learned from Text-Mined Trends in Humans
Source: Animals (Basel). 2024 Nov 21;14(23):3349. doi: 10.3390/ani14233349 (PMC11639467; doi:10.3390/ani14233349)
Supplement: Supplementary file 1 [file animals-14-03349-s001.zip › animals-3285634-supplementary/Supplementary_file_S1/Table S1.txt]

POLYURIA
POLYDIPSIA
HEMATURIA
WEIGHT LOSS
VOMITING
EMESIS
DIARRHEA
ANOREXIA
CONSTIPATION
NAUSEA
LETHARGY
HALITOSIS
ABDOMINAL PAIN
PAIN
DEHYDRATION
ANEMIA
ULCER
ORAL ULCER
HEMORRHAGE
GASTROINTESTINAL HEMORRHAGE
HEMATEMESIS
MELENA
OLIGURIA
ANURIA
APPETITE
APPETITE ALTERATIONS
FATIGUE
ASTHENIA
REFLEX SYMPATHETIC DYSTROPHY
HEADACHE
CAUSALGIA
MYALGIA
ACUTE PAIN
PELVIC GIRDLE PAIN
BREAKTHROUGH PAIN
MUSCULOSKELETAL PAIN
CHRONIC PAIN
VISCERAL PAIN
NOCICEPTIVE PAIN
PAIN PERCEPTION
PAIN, REFERRED
FLANK PAIN
PELVIC PAIN
PAIN, POSTOPERATIVE
LOW BACK PAIN
PAIN, INTRACTABLE
CHEST PAIN
BACK PAIN
PAIN, PROCEDURAL
CANCER PAIN
NEURALGIA
PHANTOM LIMB
CYSTITIS, INTERSTITIAL
NOCICEPTORS
MASTODYNIA
VULVODYNIA
ARTHRALGIA
FIBROMYALGIA
DYSMENORRHEA
PROSTATITIS
SOMATOFORM DISORDERS
FACIAL PAIN
MYOFASCIAL PAIN SYNDROMES
FACIAL NEURALGIA
LABOR PAIN
SHOULDER PAIN
NECK PAIN
EYE PAIN
