# Supplementary material for: Renal Disease in Cats and Dogs—Lessons Learned from Text-Mined Trends in Humans
Source: Animals (Basel). 2024 Nov 21;14(23):3349. doi: 10.3390/ani14233349 (PMC11639467; doi:10.3390/ani14233349)
Supplement: Supplementary file 1 [file animals-14-03349-s001.zip › animals-3285634-supplementary/Supplementary_file_S2/cat_ckd_Dis_symptom_network_withPain.txt]

NODE1/	NODE2	EDGE_COUNT
DIABETES INSIPIDUS	ANURIA	2
DIABETES INSIPIDUS	DEHYDRATION	3
DIABETES INSIPIDUS	LETHARGY	1
DIABETES INSIPIDUS	OLIGURIA	1
DIABETES INSIPIDUS	POLYDIPSIA	6
DIABETES INSIPIDUS	POLYURIA	9
ENCEPHALITIS	DEHYDRATION	1
ADENOMA	ANOREXIA	1
ADENOMA	APPETITE	1
ADENOMA	WEIGHT LOSS	2
OCULAR HYPERTENSION	ANOREXIA	1
ANGIOSARCOMA	ANOREXIA	2
ANGIOSARCOMA	LETHARGY	1
ANGIOSARCOMA	WEIGHT LOSS	1
NEPHROSIS	ANURIA	1
NEPHROSIS	DEHYDRATION	1
HYDRONEPHROSIS	ANEMIA	2
HYDRONEPHROSIS	ANOREXIA	1
HYDRONEPHROSIS	HEMORRHAGE	1
HYDRONEPHROSIS	LETHARGY	2
HYDRONEPHROSIS	OLIGURIA	1
HYDRONEPHROSIS	VOMITING	1
GIARDIASIS	DIARRHEA	1
NEUTROPENIA	ULCER	1
DIARRHEA	DIARRHEA	3
CRYPTOCOCCOSIS	WEIGHT LOSS	1
FANCONI SYNDROME	POLYDIPSIA	1
FANCONI SYNDROME	POLYURIA	1
ENTEROBIASIS	DIARRHEA	1
LYMPHOMA	ANEMIA	1
LYMPHOMA	LETHARGY	1
LYMPHOMA	POLYDIPSIA	1
LYMPHOMA	VOMITING	1
KIDNEY PAPILLARY NECROSIS	ANEMIA	1
KIDNEY PAPILLARY NECROSIS	HEMATURIA	1
KIDNEY PAPILLARY NECROSIS	OLIGURIA	1
KIDNEY PAPILLARY NECROSIS	ULCER	1
MESENTERIC VASCULAR OCCLUSION	DIARRHEA	1
MESENTERIC VASCULAR OCCLUSION	VOMITING	1
DIABETIC KETOACIDOSIS	ANEMIA	1
DIABETIC KETOACIDOSIS	ANOREXIA	1
DIABETIC KETOACIDOSIS	POLYDIPSIA	1
DIABETIC KETOACIDOSIS	POLYURIA	1
DIABETIC KETOACIDOSIS	WEIGHT LOSS	1
PULMONARY EDEMA	HEMATEMESIS	1
URETHRAL OBSTRUCTION	HEMATURIA	2
URETHRAL OBSTRUCTION	LETHARGY	1
URETHRAL OBSTRUCTION	POLYDIPSIA	1
URETHRAL OBSTRUCTION	POLYURIA	1
URETHRAL OBSTRUCTION	VOMITING	2
URETERAL OBSTRUCTION	ABDOMINAL PAIN	1
URETERAL OBSTRUCTION	ANEMIA	1
URETERAL OBSTRUCTION	ANOREXIA	2
URETERAL OBSTRUCTION	APPETITE	1
URETERAL OBSTRUCTION	HEMATURIA	1
URETERAL OBSTRUCTION	HEMORRHAGE	2
URETERAL OBSTRUCTION	LETHARGY	4
URETERAL OBSTRUCTION	PAIN	2
URETERAL OBSTRUCTION	VOMITING	2
URETERAL OBSTRUCTION	WEIGHT LOSS	3
ANURIA	ANURIA	6
ANURIA	OLIGURIA	3
ANURIA	POLYURIA	1
ADENOCARCINOMA	HEMATURIA	1
ADENOCARCINOMA	HEMORRHAGE	1
ARTERIOSCLEROSIS	HEMATURIA	1
HYPERTENSIVE ENCEPHALOPATHY	LETHARGY	1
PROTEINURIA	ANEMIA	4
PROTEINURIA	APPETITE	1
PROTEINURIA	GASTROINTESTINAL HEMORRHAGE	1
PROTEINURIA	HEMATURIA	3
PROTEINURIA	OLIGURIA	1
HYPERTENSION	ANEMIA	2
HYPERTENSION	ANURIA	1
HYPERTENSION	APPETITE	1
HYPERTENSION	CONSTIPATION	1
HYPERTENSION	HEMATEMESIS	1
HYPERTENSION	OLIGURIA	1
HYPERTENSION	PAIN	1
HYPERTENSION	POLYDIPSIA	2
HYPERTENSION	POLYURIA	2
HYPERTENSION	VOMITING	1
HYPERTENSION	WEIGHT LOSS	1
MALNUTRITION	ANOREXIA	1
PROSTATITIS	PROSTATITIS	1
CYSTITIS	DIARRHEA	1
CYSTITIS	PROSTATITIS	1
HYMENOLEPIASIS	DIARRHEA	1
PANCREATITIS	ANEMIA	1
PANCREATITIS	ANOREXIA	1
PANCREATITIS	GASTROINTESTINAL HEMORRHAGE	1
PANCREATITIS	POLYDIPSIA	1
PANCREATITIS	POLYURIA	1
PANCREATITIS	WEIGHT LOSS	1
KIDNEY FAILURE CHRONIC	ABDOMINAL PAIN	2
KIDNEY FAILURE CHRONIC	ANEMIA	11
KIDNEY FAILURE CHRONIC	ANOREXIA	2
KIDNEY FAILURE CHRONIC	APPETITE	3
KIDNEY FAILURE CHRONIC	ARTHRALGIA	1
KIDNEY FAILURE CHRONIC	DEHYDRATION	1
KIDNEY FAILURE CHRONIC	DIARRHEA	1
KIDNEY FAILURE CHRONIC	HEMATURIA	3
KIDNEY FAILURE CHRONIC	HEMORRHAGE	2
KIDNEY FAILURE CHRONIC	LETHARGY	1
KIDNEY FAILURE CHRONIC	PAIN	2
KIDNEY FAILURE CHRONIC	POLYDIPSIA	2
KIDNEY FAILURE CHRONIC	POLYURIA	2
KIDNEY FAILURE CHRONIC	VOMITING	3
KIDNEY FAILURE CHRONIC	WEIGHT LOSS	2
THROMBOPHLEBITIS	ULCER	1
UREMIA	ABDOMINAL PAIN	1
UREMIA	ANEMIA	2
UREMIA	ANOREXIA	2
UREMIA	DEHYDRATION	2
UREMIA	DIARRHEA	1
UREMIA	HEMATURIA	1
UREMIA	HEMORRHAGE	1
UREMIA	LETHARGY	2
UREMIA	NAUSEA	1
UREMIA	PAIN	1
UREMIA	VOMITING	2
UREMIA	WEIGHT LOSS	1
DIABETES MELLITUS	ANEMIA	1
DIABETES MELLITUS	DEHYDRATION	1
DIABETES MELLITUS	DIARRHEA	1
DIABETES MELLITUS	POLYURIA	1
URETHRITIS	HEMATURIA	1
VESICOURETERAL REFLUX	ABDOMINAL PAIN	1
VESICOURETERAL REFLUX	HEMATURIA	1
VESICOURETERAL REFLUX	PAIN	1
ISCHEMIA	ANOREXIA	1
ISCHEMIA	DEHYDRATION	1
ISCHEMIA	LETHARGY	1
ISCHEMIA	VOMITING	1
ISCHEMIA	WEIGHT LOSS	1
HYPERGLYCEMIA	GASTROINTESTINAL HEMORRHAGE	1
HYPOKALEMIA	ANOREXIA	1
HYPOKALEMIA	DIARRHEA	1
HYPOKALEMIA	POLYURIA	1
HYPOKALEMIA	VOMITING	1
CONSTIPATION	ANEMIA	1
CONSTIPATION	CONSTIPATION	1
HYPERTHYROIDISM	ANEMIA	2
HYPERTHYROIDISM	APPETITE	1
HYPERCALCEMIA	ANOREXIA	1
HYPERCALCEMIA	LETHARGY	1
HYPERCALCEMIA	POLYURIA	1
HYPERCALCEMIA	VOMITING	1
HYPERCALCEMIA	WEIGHT LOSS	1
HEMOLYTIC-UREMIC SYNDROME	DIARRHEA	1
PNEUMOTHORAX	DEHYDRATION	1
BALANITIS	PROSTATITIS	1
GLOMERULONEPHRITIS	ANEMIA	3
GLOMERULONEPHRITIS	HEMATURIA	3
GLOMERULONEPHRITIS	HEMORRHAGE	1
HYPOTHYROIDISM	POLYDIPSIA	1
PSEUDOHYPOALDOSTERONISM	POLYDIPSIA	1
PSEUDOHYPOALDOSTERONISM	POLYURIA	1
PSEUDOHYPOALDOSTERONISM	VOMITING	1
MYXOSARCOMA	ANOREXIA	1
MYXOSARCOMA	HEMORRHAGE	1
MYXOSARCOMA	LETHARGY	1
PYELONEPHRITIS	ANOREXIA	1
PYELONEPHRITIS	APPETITE	1
PYELONEPHRITIS	HEMATURIA	2
PYELONEPHRITIS	HEMORRHAGE	2
PYELONEPHRITIS	LETHARGY	3
PYELONEPHRITIS	PAIN	1
PYELONEPHRITIS	PROSTATITIS	1
PYELONEPHRITIS	VOMITING	1
PYELONEPHRITIS	WEIGHT LOSS	1
CONGENITAL HYPOTHYROIDISM	CONSTIPATION	1
PSEUDOTUMOR CEREBRI	ANURIA	1
PSEUDOTUMOR CEREBRI	OLIGURIA	1
PSEUDOTUMOR CEREBRI	POLYURIA	1
ANEMIA	ANEMIA	16
ANEMIA	APPETITE	1
ANEMIA	WEIGHT LOSS	1
PERITONITIS	ANEMIA	2
NEPHRITIS	DIARRHEA	2
RHINITIS	ULCER	1
ANOREXIA	WEIGHT LOSS	6
DEHYDRATION	ANEMIA	1
ANOREXIA	PAIN	2
APPETITE	LETHARGY	1
DEHYDRATION	APPETITE	1
HEMORRHAGE	HEMATURIA	2
LETHARGY	VOMITING	6
ANOREXIA	DIARRHEA	2
APPETITE	NAUSEA	1
NAUSEA	ANOREXIA	2
DEHYDRATION	LETHARGY	3
DIARRHEA	POLYURIA	1
POLYDIPSIA	ANURIA	1
ANURIA	DEHYDRATION	1
DIARRHEA	ABDOMINAL PAIN	1
HEMATURIA	PAIN	1
VOMITING	CONSTIPATION	1
HEMATURIA	ABDOMINAL PAIN	1
POLYDIPSIA	WEIGHT LOSS	4
WEIGHT LOSS	NAUSEA	1
ANEMIA	APPETITE	1
HEMORRHAGE	LETHARGY	1
ANURIA	POLYURIA	2
ANOREXIA	VOMITING	13
POLYDIPSIA	VOMITING	4
OLIGURIA	POLYURIA	1
LETHARGY	WEIGHT LOSS	4
LETHARGY	PAIN	3
VOMITING	NAUSEA	2
WEIGHT LOSS	ANEMIA	4
CONSTIPATION	ANEMIA	1
WEIGHT LOSS	DEHYDRATION	2
WEIGHT LOSS	APPETITE	5
OLIGURIA	HEMATURIA	1
POLYURIA	LETHARGY	2
POLYDIPSIA	ANEMIA	1
VOMITING	ANURIA	1
DIARRHEA	NAUSEA	1
NAUSEA	PAIN	1
PAIN	DEHYDRATION	2
APPETITE	POLYURIA	2
DEHYDRATION	ANOREXIA	3
APPETITE	ANOREXIA	2
CONSTIPATION	DEHYDRATION	1
VOMITING	ANEMIA	1
VOMITING	DEHYDRATION	2
DEHYDRATION	POLYURIA	2
POLYDIPSIA	APPETITE	2
ANOREXIA	POLYDIPSIA	2
HEMATURIA	LETHARGY	1
PAIN	DIARRHEA	1
POLYURIA	ANEMIA	1
ANEMIA	HEMATURIA	1
POLYDIPSIA	DEHYDRATION	1
OLIGURIA	ANURIA	6
VOMITING	HEMATURIA	1
ANOREXIA	HEMORRHAGE	1
OLIGURIA	LETHARGY	1
ABDOMINAL PAIN	NAUSEA	1
VOMITING	ABDOMINAL PAIN	2
POLYURIA	ANOREXIA	2
WEIGHT LOSS	POLYURIA	3
VOMITING	POLYURIA	5
LETHARGY	POLYDIPSIA	3
POLYDIPSIA	POLYURIA	16
VOMITING	APPETITE	4
CHRONIC PAIN	PAIN	1
LETHARGY	EMESIS	1
ANOREXIA	ABDOMINAL PAIN	2
ABDOMINAL PAIN	LETHARGY	1
CONSTIPATION	ANOREXIA	1
DEHYDRATION	ABDOMINAL PAIN	1
LETHARGY	ANEMIA	3
PAIN	ABDOMINAL PAIN	7
ANOREXIA	EMESIS	1
GASTROINTESTINAL HEMORRHAGE	HEMATURIA	1
LETHARGY	ANOREXIA	10
DIARRHEA	VOMITING	4
ANOREXIA	ANEMIA	3
WEIGHT LOSS	VOMITING	4
PAIN	APPETITE	1
ARTHRALGIA	ANEMIA	1
VOMITING	PAIN	2
PYELONEPHRITIS	ISCHEMIA	2
CATARACT	CRYPTOSPORIDIOSIS	1
ORCHITIS	ALEUTIAN MINK DISEASE	1
DIARRHEA	CYSTITIS	1
SJOGRENS SYNDROME	THROMBOCYTOPENIA	1
ADENOMA	HYPEROSTOSIS	1
HYMENOLEPIASIS	NEPHRITIS	1
FILARIASIS	DIROFILARIASIS	1
UREMIA	PRE-ECLAMPSIA	1
UREMIA	NEPHROSIS	2
GLOMERULONEPHRITIS	URETHRITIS	1
HYPERTENSION	ARTERIOSCLEROSIS	1
ANEMIA	DIABETES MELLITUS	1
MYOCARDITIS	NEPHROTIC SYNDROME	1
BALKAN NEPHROPATHY	PNEUMONIA	1
MYASTHENIA GRAVIS	EQUINE INFECTIOUS ANEMIA	1
DUODENAL ULCER	GASTRITIS	1
HYPOPARATHYROIDISM	ACROMEGALY	1
LEPTOSPIROSIS	NEPHRITIS	1
BURKITTS LYMPHOMA	ADENOCARCINOMA	1
FIBROSARCOMA	GLOMERULONEPHRITIS	1
AMYLOIDOSIS	KIDNEY PAPILLARY NECROSIS	1
HYPERINSULINISM	DIABETES MELLITUS	1
HYPERTHYROIDISM	DIABETES INSIPIDUS	1
PNEUMOTHORAX	UREMIA	1
THYROIDITIS	GASTROENTERITIS	1
GASTRITIS	KIDNEY FAILURE CHRONIC	1
DIABETES MELLITUS	OBESITY	1
DIABETES INSIPIDUS	ADRENAL GLAND HYPERFUNCTION	1
ANEMIA	HYPERTENSION	1
CALCINOSIS	LYMPHOMA	1
KIDNEY FAILURE CHRONIC	ACHALASIA	1
NEPHRITIS	HYDRONEPHROSIS	2
DIABETIC RETINOPATHY	DIABETES MELLITUS	3
HYPOPARATHYROIDISM	ADRENAL GLAND HYPERFUNCTION	1
DIABETES MELLITUS	ADENOMA	1
LIVER CIRRHOSIS	SARCOIDOSIS	1
DIABETES MELLITUS	GLYCOGEN STORAGE DISEASE	1
PYELONEPHRITIS	NEPHRITIS	2
HYPERTENSION	PULMONARY EDEMA	1
HYPERALDOSTERONISM	HYPOKALEMIA	1
PROTEINURIA	HYPERCHOLESTEROLEMIA	2
ADRENAL GLAND HYPERFUNCTION	HYPERTHYROIDISM	2
PYELONEPHRITIS	AMYLOIDOSIS	1
HYPERCALCEMIA	UREMIA	1
DIABETES INSIPIDUS	GLYCOGEN STORAGE DISEASE	1
SYNDROME	FELINE PANLEUKOPENIA	1
HYPERPARATHYROIDISM	HYPERALDOSTERONISM	1
GIARDIASIS	HYMENOLEPIASIS	1
MYASTHENIA GRAVIS	THROMBOCYTOPENIA	1
THYROIDITIS	SJOGRENS SYNDROME	2
ALEUTIAN MINK DISEASE	THYROIDITIS	1
PERITONITIS	ANEMIA	1
KIDNEY FAILURE CHRONIC	HYPERTENSION	3
DIABETES INSIPIDUS	ANURIA	1
KIDNEY FAILURE CHRONIC	POLYCYTHEMIA	1
NEPHROSIS	PROTEINURIA	3
ENDOCARDITIS	MYOCARDITIS	1
HYPERTHYROIDISM	PROTEINURIA	1
MYOCARDIAL INFARCTION	HYPERTENSION	1
ADRENAL GLAND HYPERFUNCTION	HYPERALDOSTERONISM	1
ADENOCARCINOMA	KIDNEY FAILURE CHRONIC	1
VESICOURETERAL REFLUX	BACTERIURIA	1
HYDRONEPHROSIS	CARDIOMYOPATHY	1
NEPHROTIC SYNDROME	HYPERTENSION	1
HYPOKALEMIA	MAGNESIUM DEFICIENCY	1
ANEMIA	KIDNEY FAILURE CHRONIC	2
DIABETES MELLITUS	BILIRUBIN METABOLIC DISORDER	1
MELANOMA	NEPHRITIS	1
PROTEINURIA	ANEMIA	2
VARICOSE VEINS	GLAUCOMA	1
MYOCARDIAL INFARCTION	CORONARY ARTERY DISEASE	1
PERITONITIS	GLOMERULONEPHRITIS	5
FELINE ACQUIRED IMMUNODEFICIENCY SYNDROME	HIV-ASSOCIATED NEPHROPATHY	2
HYPOGLYCEMIA	CORONARY ARTERY DISEASE	1
SJOGRENS SYNDROME	PEMPHIGUS	1
KIDNEY FAILURE CHRONIC	ISCHEMIA	1
HYPOTHYROIDISM	HYPERINSULINISM	1
HYPERSENSITIVITY REACTION TYPE I DISEASE	DIABETES MELLITUS	1
SYNDROME	GLOMERULONEPHRITIS	1
MALNUTRITION	CARDIOMYOPATHY	1
UREMIA	ANEMIA	1
GASTROENTERITIS	AGAMMAGLOBULINEMIA	1
TOXOCARIASIS	PNEUMONIA	1
GLYCOGEN STORAGE DISEASE	HYPOGLYCEMIA	1
AMYLOIDOSIS	UREMIA	1
RETINITIS	CHORIORETINITIS	1
HYPERTENSION	DIABETIC KETOACIDOSIS	1
HYPERTHYROIDISM	ACROMEGALY	1
NEPHRITIS	UREMIA	1
HYPERALDOSTERONISM	HYPERTENSION	1
ACROMEGALY	ADRENAL GLAND HYPERFUNCTION	1
GLOMERULONEPHRITIS	PEMPHIGUS	1
HYDRONEPHROSIS	VARICOSE VEINS	1
GLOMERULONEPHRITIS	AGAMMAGLOBULINEMIA	1
CORONARY ARTERY DISEASE	PULMONARY EMBOLISM	1
FELINE ACQUIRED IMMUNODEFICIENCY SYNDROME	HYPERTENSION	1
PYELONEPHRITIS	PERICARDIAL EFFUSION	1
PROTEINURIA	PYELONEPHRITIS	1
TRICUSPID VALVE INSUFFICIENCY	HYDRONEPHROSIS	1
HYPERTHYROIDISM	ANEMIA	1
RENAL ARTERY OBSTRUCTION	HYDRONEPHROSIS	1
DISSEMINATED INTRAVASCULAR COAGULATION	SARCOIDOSIS	1
DIABETES MELLITUS	AMYLOIDOSIS	1
KIDNEY FAILURE CHRONIC	PYELONEPHRITIS	3
HYPERCALCEMIA	CARCINOMA	1
HYPERPARATHYROIDISM	HYPERTHYROIDISM	1
NEPHRITIS	PERITONITIS	1
DIABETES INSIPIDUS	HYPOPARATHYROIDISM	1
HYPERPARATHYROIDISM	CARDIOMYOPATHY	1
LEUKEMIA	HYPERPARATHYROIDISM	1
STOMATITIS	GINGIVITIS	1
PROSTATITIS	BALANITIS	1
HYDRONEPHROSIS	DIROFILARIASIS	1
PERITONITIS	FELINE PANLEUKOPENIA	1
DIABETES MELLITUS	LIVER CIRRHOSIS	1
PEMPHIGUS	THYROIDITIS	1
LEUKEMIA	POLYARTERITIS NODOSA	1
KIDNEY FAILURE CHRONIC	GLOMERULONEPHRITIS	3
AMYLOIDOSIS	PROTEINURIA	1
UREMIA	PYELONEPHRITIS	1
GLOMERULONEPHRITIS	PROTEINURIA	9
NEPHRITIS	GIARDIASIS	1
PERICARDIAL EFFUSION	CORONARY ARTERY DISEASE	1
THROMBOPHLEBITIS	NEUTROPENIA	1
SYNDROME	HYPOKALEMIA	1
THROMBOPHLEBITIS	KIDNEY PAPILLARY NECROSIS	1
HYPERSENSITIVITY REACTION TYPE I DISEASE	GLOMERULONEPHRITIS	1
LEUKEMIA	BURKITTS LYMPHOMA	1
ANEMIA	GLOMERULONEPHRITIS	1
CARCINOMA	ADENOMA	1
BALKAN NEPHROPATHY	TOXOCARIASIS	1
KIDNEY FAILURE CHRONIC	NEPHROTIC SYNDROME	1
HYPERCALCEMIA	HYPERGAMMAGLOBULINEMIA	1
DIABETES MELLITUS	KIDNEY FAILURE CHRONIC	3
HYPOKALEMIA	OCULAR HYPERTENSION	1
HYPOKALEMIA	ADENOCARCINOMA	1
LIVER CIRRHOSIS	DISSEMINATED INTRAVASCULAR COAGULATION	1
FIBROSARCOMA	LEUKEMIA	1
HYPERPARATHYROIDISM	DIABETES INSIPIDUS	1
SJOGRENS SYNDROME	NEPHRITIS	1
PEMPHIGUS	THROMBOCYTOPENIA	1
POLYARTERITIS NODOSA	GASTROENTERITIS	1
GLOMERULONEPHRITIS	PYELONEPHRITIS	4
CONSTIPATION	HYPERTENSION	1
SYNDROME	PERITONITIS	1
HYPOGLYCEMIA	UREMIA	1
FRIEDREICH ATAXIA	MUSCULAR ATROPHY	1
GLAUCOMA	HYDRONEPHROSIS	1
LEUKEMIA	LIPOSARCOMA	1
RETINITIS	NEPHRITIS	1
NEPHROTIC SYNDROME	MELANOMA	1
NEPHROCALCINOSIS	HYPERPARATHYROIDISM	1
PROTEINURIA	ARTERIOSCLEROSIS	1
GLOMERULONEPHRITIS	THYROIDITIS	2
DIABETIC KETOACIDOSIS	PANCREATITIS	1
PROTEINURIA	UREMIA	5
CYSTITIS	PROSTATITIS	1
CHORIORETINITIS	CRYPTOCOCCOSIS	1
UREMIA	URETERAL OBSTRUCTION	3
HYPERCALCEMIA	URETERAL OBSTRUCTION	1
RABIES	UREMIA	1
NEPHRITIS	CYSTITIS	3
MULTIPLE MYELOMA	GLOMERULONEPHRITIS	1
LEIOMYOSARCOMA	HYDRONEPHROSIS	1
LIVER CIRRHOSIS	NEPHROTIC SYNDROME	1
PEMPHIGUS	MYASTHENIA GRAVIS	1
AGAMMAGLOBULINEMIA	THYROIDITIS	1
PNEUMONIA	NEPHRITIS	1
GASTRIC DILATATION	KIDNEY FAILURE CHRONIC	1
NEPHROTIC SYNDROME	HYPERCHOLESTEROLEMIA	2
SJOGRENS SYNDROME	ORCHITIS	1
HYPERPARATHYROIDISM	CARCINOMA	1
UREMIA	MUSCULAR ATROPHY	1
THROMBOCYTOPENIA	POLYARTERITIS NODOSA	2
URETHRITIS	URETHRAL OBSTRUCTION	1
FELINE PANLEUKOPENIA	GLOMERULONEPHRITIS	1
NEPHROSIS	ISCHEMIA	1
CARDIOMYOPATHY	DIROFILARIASIS	1
EQUINE INFECTIOUS ANEMIA	THYROIDITIS	1
GLOMERULONEPHRITIS	THROMBOCYTOPENIA	1
KIDNEY PAPILLARY NECROSIS	KIDNEY CORTEX NECROSIS	1
PROTEINURIA	HYPERGLYCEMIA	1
LYMPHOMA	LIPOSARCOMA	1
SARCOIDOSIS	KIDNEY FAILURE CHRONIC	1
SJOGRENS SYNDROME	POLYARTERITIS NODOSA	1
UREMIA	DIABETES MELLITUS	1
CEREBRAL INFARCTION	BRAIN ISCHEMIA	1
ALEUTIAN MINK DISEASE	EQUINE INFECTIOUS ANEMIA	1
HYPOTHYROIDISM	HYPERTHYROIDISM	8
KIDNEY FAILURE CHRONIC	OBESITY	2
DIABETIC RETINOPATHY	LIVER CIRRHOSIS	1
HYPERPARATHYROIDISM	ADRENAL GLAND HYPERFUNCTION	1
URETERAL OBSTRUCTION	HYDRONEPHROSIS	5
ADENOCARCINOMA	PYELONEPHRITIS	1
GLOMERULONEPHRITIS	RETINAL DETACHMENT	1
FOOD ALLERGY	OBESITY	1
BLINDNESS	URETERAL OBSTRUCTION	1
NEPHRITIS	GINGIVITIS	1
UREMIA	HYPERTENSION	2
RETINITIS	CRYPTOCOCCOSIS	1
PYELONEPHRITIS	HYDRONEPHROSIS	3
NEPHRITIS	NEPHROSIS	1
HYPOPARATHYROIDISM	HYPERTHYROIDISM	1
PYELONEPHRITIS	BALANITIS	1
NEPHRITIS	PERICARDIAL EFFUSION	1
TRICUSPID VALVE INSUFFICIENCY	CARDIOMYOPATHY	1
GIARDIASIS	CYSTITIS	1
URETHRAL OBSTRUCTION	UREMIA	3
NEPHROSIS	KIDNEY FAILURE CHRONIC	2
BILIRUBIN METABOLIC DISORDER	UREMIA	1
BRAIN EDEMA	CEREBRAL INFARCTION	1
MELANOMA	HAMARTOMA	1
GLOMERULONEPHRITIS	SJOGRENS SYNDROME	1
LEUKEMIA	LYMPHOMA	2
DIABETES MELLITUS	HYPERCALCEMIA	1
HYPERTENSION	HYPOGLYCEMIA	1
NEPHROTIC SYNDROME	CORONARY ARTERY DISEASE	1
HYPERCALCEMIA	HYPERPARATHYROIDISM	2
MAGNESIUM DEFICIENCY	ADENOCARCINOMA	1
DIABETES INSIPIDUS	DIABETES MELLITUS	4
GASTROENTERITIS	KIDNEY FAILURE CHRONIC	1
HYPERCALCEMIA	DIABETES INSIPIDUS	1
NEPHRITIS	ENTEROBIASIS	1
HYPOGLYCEMIA	MYOCARDIAL INFARCTION	1
HYPERTENSION	MYOCARDITIS	1
HYPERTENSION	PRE-ECLAMPSIA	1
CORONARY ARTERY DISEASE	PYELONEPHRITIS	1
FRIEDREICH ATAXIA	POLYRADICULONEUROPATHY	1
HYPOGLYCEMIA	DIABETES MELLITUS	1
SJOGRENS SYNDROME	MYASTHENIA GRAVIS	2
ALEUTIAN MINK DISEASE	NEPHRITIS	1
BRAIN EDEMA	BRAIN ISCHEMIA	1
THYROIDITIS	ORCHITIS	1
ENCEPHALITIS	DIABETES INSIPIDUS	1
URETHRAL OBSTRUCTION	BACTERIURIA	1
MULTIPLE MYELOMA	HYPERGAMMAGLOBULINEMIA	1
GIARDIASIS	ENTEROBIASIS	1
HYPERTENSION	PROTEINURIA	3
UREMIA	POLYRADICULONEUROPATHY	1
PROTEINURIA	HYPERSENSITIVITY REACTION TYPE I DISEASE	1
ENDOMETRIOSIS	MAGNESIUM DEFICIENCY	1
KIDNEY FAILURE CHRONIC	URETHRITIS	2
HYDRONEPHROSIS	CYSTITIS	2
ADENOMA	LIVER CIRRHOSIS	1
URETERAL OBSTRUCTION	ISCHEMIA	1
NEPHRITIS	ORCHITIS	1
EQUINE INFECTIOUS ANEMIA	NEPHRITIS	1
THROMBOCYTOPENIA	NEUTROPENIA	2
HYPERTENSION	HYPERTHYROIDISM	2
DIABETES MELLITUS	HYPOTHYROIDISM	1
HYDRONEPHROSIS	NEPHROSIS	1
NEPHROSIS	AMYLOIDOSIS	1
KIDNEY FAILURE CHRONIC	HYPOGLYCEMIA	1
KIDNEY FAILURE CHRONIC	URETHRAL OBSTRUCTION	1
FELINE PANLEUKOPENIA	UREMIA	1
PYELONEPHRITIS	ADENOMA	1
HYPERTHYROIDISM	KIDNEY FAILURE CHRONIC	4
CORONARY ARTERY DISEASE	DIABETIC KETOACIDOSIS	1
UREMIA	HYDRONEPHROSIS	1
HYPERTENSION	CORONARY ARTERY DISEASE	2
HYPERTENSION	HYPERHOMOCYSTEINEMIA	1
ENDOMYOCARDIAL FIBROSIS	MYOCARDITIS	1
KIDNEY FAILURE CHRONIC	HYPOKALEMIA	3
BURKITTS LYMPHOMA	LYMPHOMA	1
FELINE ACQUIRED IMMUNODEFICIENCY SYNDROME	PROTEINURIA	2
HYPERCALCEMIA	MULTIPLE MYELOMA	1
GLOMERULONEPHRITIS	AMYLOIDOSIS	1
CHORIORETINITIS	NEPHRITIS	1
NEPHROSCLEROSIS	HYPERTENSION	1
LYMPHOPENIA	GLOMERULONEPHRITIS	1
LIVER CIRRHOSIS	PYELONEPHRITIS	1
PSEUDOTUMOR CEREBRI	DIABETES INSIPIDUS	1
NEPHROTIC SYNDROME	GLOMERULONEPHRITIS	4
LIVER CIRRHOSIS	KIDNEY FAILURE CHRONIC	1
NEPHRITIS	DIARRHEA	2
GLOMERULONEPHRITIS	FILARIASIS	1
DIABETIC KETOACIDOSIS	KIDNEY FAILURE CHRONIC	1
NEPHRITIS	CRYPTOCOCCOSIS	1
NEPHROSIS	CATARACT	1
HYPERALDOSTERONISM	HYPOPARATHYROIDISM	1
PYELONEPHRITIS	BACTERIURIA	1
HYPOKALEMIA	OBESITY	1
FUNGAL INFECTIOUS DISEASE	PYELONEPHRITIS	1
NEPHROTIC SYNDROME	PROTEINURIA	3
THYROIDITIS	NEPHRITIS	1
NEPHRITIS	RENAL ARTERY OBSTRUCTION	1
URETERAL OBSTRUCTION	PYELONEPHRITIS	3
NEPHROTIC SYNDROME	NEPHRITIS	1
VITAMIN A DEFICIENCY	VITAMIN E DEFICIENCY	1
PSEUDOHYPOALDOSTERONISM	URETHRAL OBSTRUCTION	1
NEUTROPENIA	KIDNEY PAPILLARY NECROSIS	1
KIDNEY FAILURE CHRONIC	PROTEINURIA	3
UREMIA	ANGIOSARCOMA	1
MYOCARDIAL INFARCTION	DIABETIC KETOACIDOSIS	1
GLOMERULONEPHRITIS	HYPERCHOLESTEROLEMIA	1
UREMIA	FRIEDREICH ATAXIA	1
CYSTITIS	DIABETES MELLITUS	1
GASTRIC DILATATION	OBESITY	1
ENDOCARDITIS	ENDOMYOCARDIAL FIBROSIS	1
POLYRADICULONEUROPATHY	MUSCULAR ATROPHY	1
RETINAL DETACHMENT	PERITONITIS	1
DUODENAL ULCER	KIDNEY FAILURE CHRONIC	1
HYPERTENSION	LIVER CIRRHOSIS	1
HYPERSENSITIVITY REACTION TYPE I DISEASE	OBESITY	1
FELINE PANLEUKOPENIA	RABIES	1
LYMPHOPENIA	LEUKEMIA	1
UREMIA	ISCHEMIA	1
POLYARTERITIS NODOSA	PEMPHIGUS	1
PYELONEPHRITIS	DIABETIC RETINOPATHY	1
LEUKEMIA	THROMBOCYTOPENIA	1
DIABETIC KETOACIDOSIS	HYPOGLYCEMIA	1
HYPOPARATHYROIDISM	HYPERPARATHYROIDISM	2
PANCREATITIS	KIDNEY FAILURE CHRONIC	1
DIABETES MELLITUS	PYELONEPHRITIS	1
HYPERHOMOCYSTEINEMIA	PROTEINURIA	1
PYELONEPHRITIS	FILARIASIS	1
KIDNEY PAPILLARY NECROSIS	ANEMIA	1
HYPOKALEMIA	ENDOMETRIOSIS	1
DISSEMINATED INTRAVASCULAR COAGULATION	KIDNEY FAILURE CHRONIC	1
ASCARIASIS	TOXOCARIASIS	1
FOOD ALLERGY	KIDNEY FAILURE CHRONIC	1
DIABETES INSIPIDUS	HYPOGLYCEMIA	1
NEPHRITIS	PULMONARY EMBOLISM	1
DIABETIC RETINOPATHY	ADENOMA	1
KIDNEY FAILURE CHRONIC	URETHRAL STRICTURE	1
ISCHEMIA	RENAL ARTERY OBSTRUCTION	2
VESICOURETERAL REFLUX	PYELONEPHRITIS	1
ENTEROBIASIS	DIARRHEA	1
GASTRITIS	ACHALASIA	1
DISSEMINATED INTRAVASCULAR COAGULATION	CAT-SCRATCH DISEASE	1
BALANITIS	CYSTITIS	1
MYASTHENIA GRAVIS	ALEUTIAN MINK DISEASE	1
ORCHITIS	MYASTHENIA GRAVIS	1
PYELONEPHRITIS	PROSTATITIS	1
URETERAL OBSTRUCTION	URETEROLITHIASIS	2
PERITONITIS	KIDNEY FAILURE CHRONIC	4
LYMPHOMA	ADENOCARCINOMA	1
GASTROENTERITIS	GLOMERULONEPHRITIS	1
THROMBOCYTOPENIA	THYROIDITIS	1
ANURIA	PSEUDOTUMOR CEREBRI	1
PROTEINURIA	NEPHRITIS	1
PULMONARY EMBOLISM	PERICARDIAL EFFUSION	1
ADRENAL GLAND HYPERFUNCTION	CANDIDIASIS	1
AMYLOIDOSIS	HYDRONEPHROSIS	1
PROTEINURIA	KIDNEY PAPILLARY NECROSIS	1
THYROIDITIS	MYASTHENIA GRAVIS	2
CYSTITIS	ENTEROBIASIS	1
MYASTHENIA GRAVIS	POLYARTERITIS NODOSA	1
KIDNEY FAILURE CHRONIC	UREMIA	3
KIDNEY FAILURE CHRONIC	HYPERCALCEMIA	1
MYOCARDITIS	CORONARY ARTERY DISEASE	1
PROTEINURIA	HYDRONEPHROSIS	1
PNEUMONIA	ASCARIASIS	1
GLOMERULONEPHRITIS	MYASTHENIA GRAVIS	1
DIABETES INSIPIDUS	ACROMEGALY	1
HYPERCALCEMIA	ADENOMA	1
ANGIOSARCOMA	ADENOMA	1
KERATITIS	GLOMERULONEPHRITIS	1
HYPERTHYROIDISM	DIABETES MELLITUS	3
NEPHROSCLEROSIS	ARTERIOSCLEROSIS	1
ORCHITIS	EQUINE INFECTIOUS ANEMIA	1
DIABETES INSIPIDUS	HYPOTHYROIDISM	2
ACHALASIA	DUODENAL ULCER	1
HYPERTENSION	ESSENTIAL HYPERTENSION	1
CYSTITIS	INTESTINAL OBSTRUCTION	1
DIABETES MELLITUS	ADRENAL GLAND HYPERFUNCTION	1
PERITONITIS	HIV-ASSOCIATED NEPHROPATHY	1
HYPERTHYROIDISM	HYPERALDOSTERONISM	1
DIARRHEA	GIARDIASIS	1
POLYARTERITIS NODOSA	AGAMMAGLOBULINEMIA	1
ADENOCARCINOMA	LEUKEMIA	1
NEPHRITIS	MYASTHENIA GRAVIS	1
CORONARY ARTERY DISEASE	NEPHRITIS	1
CYSTITIS	PYELONEPHRITIS	3
DIABETES INSIPIDUS	HYPERALDOSTERONISM	1
SJOGRENS SYNDROME	ALEUTIAN MINK DISEASE	1
ADENOCARCINOMA	ENDOMETRIOSIS	1
EQUINE INFECTIOUS ANEMIA	SJOGRENS SYNDROME	1
CYSTITIS	HYMENOLEPIASIS	1
GLOMERULONEPHRITIS	LYMPHOMA	2
ASCARIASIS	BALKAN NEPHROPATHY	1
HYMENOLEPIASIS	ENTEROBIASIS	1
THYROIDITIS	POLYARTERITIS NODOSA	2
AMYLOIDOSIS	NEPHRITIS	2
NEPHROSIS	PYELONEPHRITIS	1
HEMOLYTIC-UREMIC SYNDROME	DIARRHEA	1
URETHRAL OBSTRUCTION	HYPERGLYCEMIA	1
PERITONITIS	KERATITIS	1
FOOD ALLERGY	GASTRIC DILATATION	1
ACROMEGALY	HYPERALDOSTERONISM	1
CRYPTORCHIDISM	HYDRONEPHROSIS	1
TINEA CAPITIS	ALOPECIA	1
ACROMEGALY	HYPERPARATHYROIDISM	1
PYELONEPHRITIS	URETHRITIS	1
RETINAL DETACHMENT	KERATITIS	1
HYMENOLEPIASIS	DIARRHEA	1
GLOMERULONEPHRITIS	ADENOCARCINOMA	1
DIROFILARIASIS	TRICUSPID VALVE INSUFFICIENCY	1
ADENOMA	HYPERPARATHYROIDISM	1
PYELONEPHRITIS	PULMONARY EMBOLISM	1
CARDIOMYOPATHY	LYMPHOMA	1
CALCINOSIS	KIDNEY FAILURE CHRONIC	2
GLOMERULONEPHRITIS	LEUKEMIA	4
CALCINOSIS	HYPERPARATHYROIDISM	1
GLOMERULONEPHRITIS	POLYARTERITIS NODOSA	2
DIABETES INSIPIDUS	HYPERINSULINISM	1
