# Supplementary material for: Renal Disease in Cats and Dogs—Lessons Learned from Text-Mined Trends in Humans
Source: Animals (Basel). 2024 Nov 21;14(23):3349. doi: 10.3390/ani14233349 (PMC11639467; doi:10.3390/ani14233349)
Supplement: Supplementary file 1 [file animals-14-03349-s001.zip › animals-3285634-supplementary/Supplementary_file_S2/dog_ckd_Dis_symptom_network_attributes_withPain.txt]

NODE	TYPE	COUNT
(+)SSRNA VIRUS INFECTIOUS DISEASE	DISEASE	0
(-)SSRNA VIRUS INFECTIOUS DISEASE	DISEASE	0
2-HYDROXYGLUTARIC ACIDURIA	DISEASE	0
3-METHYLCROTONYL-COA CARBOXYLASE DEFICIENCY	DISEASE	0
46 XX GONADAL DYSGENESIS	DISEASE	0
46 XY GONADAL DYSGENESIS	DISEASE	0
<NEW TERM>	DISEASE	0
AAGENAES SYNDROME	DISEASE	0
AARSKOG-SCOTT SYNDROME	DISEASE	0
ABCD SYNDROME	DISEASE	0
ABDOMINAL ACTINOMYCOSIS	DISEASE	0
ABDOMINAL AORTIC ANEURYSM	DISEASE	0
ABDOMINAL CANCER	DISEASE	0
ABDOMINAL TUBERCULOSIS	DISEASE	0
ABDUCENS NERVE DISEASE	DISEASE	0
ABDUCENS NERVE NEOPLASM	DISEASE	0
ABETALIPOPROTEINEMIA	DISEASE	0
ABNORMAL GLUCOSE TOLERANCE IN MOTHER COMPLICATING PREGNANCY CHILDBIRTH AND/OR PUERPERIUM	DISEASE	0
ABNORMAL PUPILLARY FUNCTION	DISEASE	0
ABNORMAL RETINAL CORRESPONDENCE	DISEASE	0
ABNORMAL THRESHOLD OF RODS	DISEASE	0
ABNORMALITY OF FORCES OF LABOR	DISEASE	0
ABNORMALITY OF GLUCAGON SECRETION	DISEASE	0
ABNORMALITY OF ORGANS AND SOFT TISSUES OF PELVIS COMPLICATING PREGNANCY CHILDBIRTH OR THE PUERPERIUM	DISEASE	0
ABORTION COMPLICATED BY EMBOLISM	DISEASE	0
ABORTION COMPLICATED BY METABOLIC DISORDER	DISEASE	0
ABORTION COMPLICATED BY RENAL FAILURE	DISEASE	0
ABORTIVE PLAGUE	DISEASE	0
ABSCESS OF EYELID	DISEASE	0
ABSCESS OF THYROID	DISEASE	0
ACALCULOUS CHOLECYSTITIS	DISEASE	0
ACANTHAMOEBA INFECTIOUS DISEASE	DISEASE	0
ACANTHAMOEBA KERATITIS	DISEASE	0
ACANTHOCEPHALA INFECTIOUS DISEASE	DISEASE	0
ACANTHOCEPHALIASIS	DISEASE	0
ACANTHOLYTIC ACANTHOMA	DISEASE	0
ACANTHOLYTIC SQUAMOUS CELL SKIN CARCINOMA	DISEASE	0
ACANTHOLYTIC VARIANT SQUAMOUS CELL BREAST CARCINOMA	DISEASE	0
ACANTHOMA	DISEASE	0
ACANTHOSIS NIGRICANS	DISEASE	0
ACATALASIA	DISEASE	0
ACCESSORY NERVE DISEASE	DISEASE	0
ACCOMMODATIVE ESOTROPIA	DISEASE	0
ACCOMMODATIVE SPASM	DISEASE	0
ACERULOPLASMINEMIA	DISEASE	0
ACHALASIA	DISEASE	2
ACHALASIA MICROCEPHALY SYNDROME	DISEASE	0
ACHARD SYNDROME	DISEASE	0
ACHEIROPODY	DISEASE	0
ACHENBACH SYNDROME	DISEASE	0
ACHILLES BURSITIS	DISEASE	0
ACHONDROGENESIS	DISEASE	0
ACHONDROGENESIS TYPE IA	DISEASE	0
ACHONDROGENESIS TYPE IB	DISEASE	0
ACHONDROGENESIS TYPE II	DISEASE	0
ACHONDROPLASIA	DISEASE	0
ACHROMATOPSIA	DISEASE	0
ACHROMIC NEVUS	DISEASE	0
ACIDOPHIL ADENOMA	DISEASE	0
ACIDOPHIL CARCINOMA	DISEASE	0
ACINAR CELL CARCINOMA	DISEASE	0
ACINAR CELL CYSTADENOCARCINOMA	DISEASE	0
ACINAR CELL TUMOR	DISEASE	0
ACINETOBACTER BAUMANNII PNEUMONIA	DISEASE	0
ACINETOBACTER INFECTIOUS DISEASE	DISEASE	0
ACINIC CELL BREAST CARCINOMA	DISEASE	0
ACNE	DISEASE	0
ACNE NEVUS	DISEASE	0
ACNEIFORM DERMATITIS	DISEASE	0
ACOELOMATA INFECTIOUS DISEASE	DISEASE	0
ACONOIDASIDA INFECTIOUS DISEASE	DISEASE	0
ACOUSTIC NEUROMA	DISEASE	0
ACQUIRED CAVOVARUS FOOT DEFORMITY	DISEASE	0
ACQUIRED COAGULATION FACTOR DEFICIENCY	DISEASE	0
ACQUIRED COLOR BLINDNESS	DISEASE	0
ACQUIRED FACTOR IX DEFICIENCY	DISEASE	0
ACQUIRED FACTOR VIII DEFICIENCY	DISEASE	0
ACQUIRED GASTRIC OUTLET STENOSIS	DISEASE	0
ACQUIRED HALLUX VARUS	DISEASE	0
ACQUIRED HEMANGIOMA	DISEASE	0
ACQUIRED HYPERKERATOSIS	DISEASE	0
ACQUIRED IMMUNODEFICIENCY SYNDROME	DISEASE	0
ACQUIRED METABOLIC DISEASE	DISEASE	0
ACQUIRED NIGHT BLINDNESS	DISEASE	0
ACQUIRED POLYCYTHEMIA	DISEASE	0
ACQUIRED TEAR DUCT STENOSIS	DISEASE	0
ACQUIRED THROMBOCYTOPENIA	DISEASE	0
ACRAL LENTIGINOUS MELANOMA	DISEASE	0
ACROCALLOSAL SYNDROME	DISEASE	0
ACROCAPITOFEMORAL DYSPLASIA	DISEASE	0
ACROCEPHALOSYNDACTYLIA	DISEASE	0
ACRODERMATITIS	DISEASE	0
ACRODERMATITIS ENTEROPATHICA	DISEASE	0
ACRODYSOSTOSIS	DISEASE	0
ACROKERATOSIS VERRUCIFORMIS	DISEASE	0
ACROMEGALY	DISEASE	3
ACROMESOMELIC DYSPLASIA	DISEASE	0
ACROMESOMELIC DYSPLASIA GREBE TYPE	DISEASE	0
ACROMESOMELIC DYSPLASIA HUNTER-THOMPSON TYPE	DISEASE	0
ACROMESOMELIC DYSPLASIA MAROTEAUX TYPE	DISEASE	0
ACROOSTEOLYSIS	DISEASE	0
ACROPARESTHESIA SYNDROME	DISEASE	0
ACROSYRINGEAL NEVUS	DISEASE	0
ACTH-PRODUCING PITUITARY TUMOR	DISEASE	0
ACTH-SECRETING PITUITARY ADENOMA	DISEASE	0
ACTINIC KERATOSIS	DISEASE	0
ACTINIC RETICULOID AND ACTINIC GRANULOMA	DISEASE	0
ACTINOBACILLOSIS	DISEASE	0
ACTINOBACILLUS INFECTIOUS DISEASE	DISEASE	0
ACTINOMADURA MADURAE INFECTIOUS DISEASE	DISEASE	0
ACTINOMADURA PELLETIERI INFECTIOUS DISEASE	DISEASE	0
ACTINOMYCOSIS	DISEASE	0
ACTIVE COCHLEAR MENIERES DISEASE	DISEASE	0
ACTIVE COCHLEOVESTIBULAR MENIERES DISEASE	DISEASE	0
ACTIVE PEPTIC ULCER DISEASE	DISEASE	0
ACTIVE VESTIBULAR MENIERES DISEASE	DISEASE	0
ACUTE ALLERGIC MUCOID OTITIS MEDIA	DISEASE	0
ACUTE ALLERGIC SANGUINOUS OTITIS MEDIA	DISEASE	0
ACUTE ALLERGIC SEROUS OTITIS MEDIA	DISEASE	0
ACUTE ANTEROLATERAL MYOCARDIAL INFARCTION	DISEASE	0
ACUTE APICAL PERIODONTITIS	DISEASE	0
ACUTE CANALICULITIS	DISEASE	0
ACUTE CERVICITIS	DISEASE	0
ACUTE CHEST SYNDROME	DISEASE	0
ACUTE CHOLANGITIS	DISEASE	0
ACUTE CLOSED-ANGLE GLAUCOMA	DISEASE	0
ACUTE CONJUNCTIVITIS	DISEASE	0
ACUTE CONTAGIOUS CONJUNCTIVITIS	DISEASE	0
ACUTE COR PULMONALE	DISEASE	0
ACUTE CYSTITIS	DISEASE	0
ACUTE DACRYOADENITIS	DISEASE	0
ACUTE DACRYOCYSTITIS	DISEASE	0
ACUTE DERMATITIS DUE TO SOLAR RADIATION	DISEASE	0
ACUTE DIARRHEA	DISEASE	0
ACUTE DIFFUSE NEPHRITIS	DISEASE	0
ACUTE DISSEMINATED ENCEPHALOMYELITIS	DISEASE	0
ACUTE ENDOMETRITIS	DISEASE	0
ACUTE ENDOPHTHALMITIS	DISEASE	0
ACUTE ERYTHREMIA AND ERYTHROLEUKEMIA	DISEASE	0
ACUTE ERYTHREMIA AND ERYTHROLEUKEMIA IN REMISSION	DISEASE	0
ACUTE ETHMOIDITIS	DISEASE	0
ACUTE EUSTACHIAN SALPINGITIS	DISEASE	0
ACUTE FEMALE PELVIC PERITONITIS	DISEASE	0
ACUTE FRONTAL SINUSITIS	DISEASE	0
ACUTE GLOMERULONEPHRITIS WITH LESION OF RAPIDLY PROGRESSIVE GLOMERULONEPHRITIS	DISEASE	0
ACUTE GONOCOCCAL CERVICITIS	DISEASE	0
ACUTE GONOCOCCAL CYSTITIS	DISEASE	0
ACUTE GONOCOCCAL ENDOMETRITIS	DISEASE	0
ACUTE GONOCOCCAL EPIDIDYMO-ORCHITIS	DISEASE	0
ACUTE GONOCOCCAL PROSTATITIS	DISEASE	0
ACUTE GONOCOCCAL SALPINGITIS	DISEASE	0
ACUTE HEMORRHAGIC CONJUNCTIVITIS	DISEASE	0
ACUTE HEMORRHAGIC ENCEPHALITIS	DISEASE	0
ACUTE HEMORRHAGIC LEUKOENCEPHALITIS	DISEASE	0
ACUTE HYDROPS KERATOCONUS	DISEASE	0
ACUTE INFECTION OF PINNA	DISEASE	0
ACUTE INFEROLATERAL MYOCARDIAL INFARCTION	DISEASE	0
ACUTE INFEROPOSTERIOR INFARCTION	DISEASE	0
ACUTE INFLAMMATION OF LACRIMAL PASSAGE	DISEASE	0
ACUTE INTERMITTENT PORPHYRIA	DISEASE	0
ACUTE INTERSTITIAL PNEUMONIA	DISEASE	0
ACUTE KIDNEY FAILURE	DISEASE	0
ACUTE KIDNEY TUBULAR NECROSIS	DISEASE	0
ACUTE LARYNGITIS	DISEASE	0
ACUTE LARYNGOPHARYNGITIS	DISEASE	0
ACUTE LEUKEMIA	DISEASE	0
ACUTE LYMPHOCYTIC LEUKEMIA	DISEASE	0
ACUTE MAXILLARY SINUSITIS	DISEASE	0
ACUTE MONOCYTIC LEUKEMIA	DISEASE	0
ACUTE MYELOID LEUKEMIA	DISEASE	0
ACUTE MYOCARDIAL INFARCTION	DISEASE	0
ACUTE MYOCARDITIS	DISEASE	0
ACUTE NECROTIZING ENCEPHALITIS	DISEASE	0
ACUTE ORBITAL INFLAMMATION	DISEASE	0
ACUTE PANCREATITIS	DISEASE	0
ACUTE PERICEMENTITIS	DISEASE	0
ACUTE PERICHONDRITIS OF PINNA	DISEASE	0
ACUTE PORPHYRIA	DISEASE	0
ACUTE POSTSTREPTOCOCCAL GLOMERULONEPHRITIS	DISEASE	0
ACUTE PROLIFERATIVE GLOMERULONEPHRITIS	DISEASE	0
ACUTE PSYCHOGENIC PARANOID PSYCHOSIS	DISEASE	0
ACUTE PULMONARY HEART DISEASE	DISEASE	0
ACUTE PYELONEPHRITIS	DISEASE	0
ACUTE PYELONEPHRITIS WITH LESION OF RENAL MEDULLARY NECROSIS	DISEASE	0
ACUTE PYELONEPHRITIS WITHOUT LESION OF RENAL MEDULLARY NECROSIS	DISEASE	0
ACUTE RENAL FAILURE WITH LESION OF RENAL CORTICAL NECROSIS	DISEASE	0
ACUTE RENAL FAILURE WITH LESION OF RENAL MEDULLARY NECROSIS	DISEASE	0
ACUTE RETINAL NECROSIS SYNDROME	DISEASE	0
ACUTE RETROBULBAR NEURITIS	DISEASE	0
ACUTE SALPINGITIS	DISEASE	0
ACUTE SALPINGO-OOPHORITIS	DISEASE	0
ACUTE SANGUINOUS OTITIS MEDIA	DISEASE	0
ACUTE SCHIZOPHRENIC EPISODE CHRONIC STATE	DISEASE	0
ACUTE SCHIZOPHRENIC EPISODE CHRONIC STATE WITH ACUTE EXACERBATION	DISEASE	0
ACUTE SCHIZOPHRENIC EPISODE IN REMISSION	DISEASE	0
ACUTE SCHIZOPHRENIC EPISODE SUBCHRONIC STATE	DISEASE	0
ACUTE SCHIZOPHRENIC EPISODE SUBCHRONIC STATE WITH ACUTE EXACERBATION	DISEASE	0
ACUTE SEROUS OTITIS MEDIA	DISEASE	0
ACUTE SPHENOIDAL SINUSITIS	DISEASE	0
ACUTE STRESS DISORDER	DISEASE	0
ACUTE SUPPURATIVE OTITIS MEDIA WITH TYMPANIC MEMBRANE INTACT	DISEASE	0
ACUTE T CELL LEUKEMIA	DISEASE	0
ACUTE THYROIDITIS	DISEASE	0
ACUTE TRANSUDATIVE OTITIS MEDIA	DISEASE	0
ACUTE TYMPANITIS	DISEASE	0
ACUTE UNDIFFERENTIATED SCHIZOPHRENIA	DISEASE	0
ACUTE URATE NEPHROPATHY	DISEASE	0
ACUTE VASCULAR INSUFFICIENCY OF INTESTINE	DISEASE	0
AD-BAC	DISEASE	0
ADAMANTINOID BASAL CELL EPITHELIOMA	DISEASE	0
ADAMANTINOMA	DISEASE	0
ADAMANTINOUS CRANIOPHARYNGIOMA	DISEASE	0
ADDISONS DISEASE	DISEASE	0
ADENOCARCINOMA	DISEASE	62
ADENOCARCINOMA IN A POLYP	DISEASE	0
ADENOCARCINOMA IN ADENOMATOUS POLYPOSIS COLI	DISEASE	0
ADENOCARCINOMA IN SITU	DISEASE	0
ADENOCARCINOMA IN TUBULAR ADENOMA	DISEASE	0
ADENOCARCINOMA IN VILLOUS ADENOMA	DISEASE	0
ADENOFIBROMA	DISEASE	1
ADENOID BASAL CELL CARCINOMA	DISEASE	0
ADENOID CYSTIC CARCINOMA	DISEASE	0
ADENOID SQUAMOUS CELL CARCINOMA	DISEASE	0
ADENOIDITIS	DISEASE	0
ADENOMA	DISEASE	16
ADENOMATOID TUMOR	DISEASE	0
ADENOMYOMA	DISEASE	0
ADENOMYOMA OF UTERINE CORPUS	DISEASE	0
ADENOSARCOMA	DISEASE	0
ADENOSINE DEAMINASE DEFICIENCY	DISEASE	0
ADENOSQUAMOUS BILE DUCT CARCINOMA	DISEASE	0
ADENOSQUAMOUS BREAST CARCINOMA	DISEASE	0
ADENOSQUAMOUS CARCINOMA	DISEASE	0
ADENOSQUAMOUS CELL LUNG CARCINOMA	DISEASE	0
ADENOSQUAMOUS COLON CARCINOMA	DISEASE	0
ADENOSQUAMOUS GALLBLADDER CARCINOMA	DISEASE	0
ADENOSQUAMOUS PANCREAS CARCINOMA	DISEASE	0
ADENOSQUAMOUS PROSTATE CARCINOMA	DISEASE	0
ADENOVIRUS ENCEPHALITIS	DISEASE	0
ADENOVIRUS GASTROENTERITIS	DISEASE	0
ADENOVIRUS HEPATITIS	DISEASE	0
ADENOVIRUS INFECTIOUS DISEASE	DISEASE	0
ADENOVIRUS MENINGITIS	DISEASE	0
ADENOVIRUS PNEUMONIA	DISEASE	0
ADENYLOSUCCINASE LYASE DEFICIENCY	DISEASE	0
ADHERENCE SYNDROME	DISEASE	0
ADHESIONS AND DISRUPTIONS OF IRIS AND CILIARY BODY	DISEASE	0
ADHESIONS AND DISRUPTIONS OF PUPILLARY MEMBRANES	DISEASE	0
ADHESIONS OF DRUM HEAD TO INCUS	DISEASE	0
ADHESIONS OF DRUM HEAD TO PROMONTORIUM	DISEASE	0
ADHESIONS OF DRUM HEAD TO STAPES	DISEASE	0
ADHESIONS OF IRIS	DISEASE	0
ADHESIONS OF UTERUS	DISEASE	0
ADIASPIROMYCOSIS	DISEASE	0
ADIE SYNDROME	DISEASE	0
ADIPOSIS DOLOROSA	DISEASE	0
ADJUSTMENT DISORDER	DISEASE	0
ADNEXA ADENOCARCINOMA	DISEASE	0
ADNEXA DISEASE	DISEASE	0
ADNEXAL MUCINOUS ADENOCARCINOMA	DISEASE	0
ADOLESCENCE-ADULT ELECTROCLINICAL SYNDROME	DISEASE	0
ADRENAL ADENOMA	DISEASE	0
ADRENAL CARCINOMA	DISEASE	0
ADRENAL CORTEX CANCER	DISEASE	0
ADRENAL CORTEX DISEASE	DISEASE	0
ADRENAL CORTICAL ADENOCARCINOMA	DISEASE	0
ADRENAL CORTICAL HYPOFUNCTION	DISEASE	0
ADRENAL GLAND CANCER	DISEASE	0
ADRENAL GLAND DISEASE	DISEASE	0
ADRENAL GLAND GANGLIONEUROBLASTOMA	DISEASE	0
ADRENAL GLAND HYPERFUNCTION	DISEASE	12
ADRENAL GLAND HYPOFUNCTION	DISEASE	0
ADRENAL GLAND TUBERCULOSIS	DISEASE	0
ADRENAL HEMORRHAGE OF FETUS OR NEWBORN	DISEASE	0
ADRENAL HYPERPLASIA	DISEASE	0
ADRENAL MEDULLA CANCER	DISEASE	0
ADRENAL MEDULLA CARCINOMA	DISEASE	0
ADRENAL NEUROBLASTOMA	DISEASE	0
ADRENAL REST TUMOR	DISEASE	0
ADRENOCORTICAL CARCINOMA	DISEASE	1
ADRENOCORTICAL HYPERPLASIA	DISEASE	0
ADRENOGENITAL DISEASE	DISEASE	0
ADRENOLEUKODYSTROPHY	DISEASE	0
ADULT ACUTE LYMPHOCYTIC LEUKEMIA	DISEASE	0
ADULT ASTROCYTIC TUMOUR	DISEASE	0
ADULT ATYPICAL MENINGIOMA	DISEASE	0
ADULT BOTRYOID RHABDOMYOSARCOMA	DISEASE	0
ADULT BRAIN EPENDYMOMA	DISEASE	0
ADULT BRAIN MEDULLOBLASTOMA	DISEASE	0
ADULT BRAIN MENINGIOMA	DISEASE	0
ADULT BRAIN STEM GLIOMA	DISEASE	0
ADULT BRAINSTEM ASTROCYTOMA	DISEASE	0
ADULT BRAINSTEM GLIOSARCOMA	DISEASE	0
ADULT BRAINSTEM MIXED GLIOMA	DISEASE	0
ADULT CENTRAL NERVOUS SYSTEM CHORIOCARCINOMA	DISEASE	0
ADULT CENTRAL NERVOUS SYSTEM EMBRYONAL CARCINOMA	DISEASE	0
ADULT CENTRAL NERVOUS SYSTEM GERMINOMA	DISEASE	0
ADULT CENTRAL NERVOUS SYSTEM IMMATURE TERATOMA	DISEASE	0
ADULT CENTRAL NERVOUS SYSTEM MATURE TERATOMA	DISEASE	0
ADULT CENTRAL NERVOUS SYSTEM MIXED GERM CELL TUMOR	DISEASE	0
ADULT CENTRAL NERVOUS SYSTEM PRIMITIVE NEUROECTODERMAL NEOPLASM	DISEASE	0
ADULT CENTRAL NERVOUS SYSTEM TERATOMA	DISEASE	0
ADULT CEREBELLAR NEOPLASM	DISEASE	0
ADULT CHOROID PLEXUS CANCER	DISEASE	0
ADULT CRANIOPHARYNGIOMA	DISEASE	0
ADULT CYSTIC TERATOMA	DISEASE	0
ADULT DERMATOMYOSITIS	DISEASE	0
ADULT DESMOPLASTIC SMALL ROUND CELL TUMOR	DISEASE	0
ADULT DIFFUSE ASTROCYTOMA	DISEASE	0
ADULT ENDODERMAL SINUS TUMOR	DISEASE	0
ADULT EPENDYMOBLASTOMA	DISEASE	0
ADULT EPITHELIOID SARCOMA	DISEASE	0
ADULT EXTRAOSSEOUS CHONDROSARCOMA	DISEASE	0
ADULT EXTRAOSSEOUS OSTEOSARCOMA	DISEASE	0
ADULT FIBROSARCOMA	DISEASE	0
ADULT INFILTRATING ASTROCYTIC NEOPLASM	DISEASE	0
ADULT INTRACRANIAL MALIGNANT HEMANGIOPERICYTOMA	DISEASE	0
ADULT INTRACRANIAL NEOPLASM	DISEASE	0
ADULT LEIOMYOSARCOMA	DISEASE	0
ADULT LEPTOMENINGEAL MELANOMA	DISEASE	0
ADULT LIPOSARCOMA	DISEASE	0
ADULT LYMPHOMA	DISEASE	0
ADULT MALIGNANT HEMANGIOPERICYTOMA	DISEASE	0
ADULT MALIGNANT MENINGIOMA	DISEASE	0
ADULT MALIGNANT MESENCHYMOMA	DISEASE	0
ADULT MALIGNANT SCHWANNOMA	DISEASE	0
ADULT MEDULLOBLASTOMA	DISEASE	0
ADULT MENINGIOMA	DISEASE	0
ADULT MESENCHYMAL CHONDROSARCOMA	DISEASE	0
ADULT MESOBLASTIC NEPHROMA	DISEASE	0
ADULT MYXOID CHONDROSARCOMA	DISEASE	0
ADULT OLIGODENDROGLIOMA	DISEASE	0
ADULT PAPILLARY MENINGIOMA	DISEASE	0
ADULT PINEAL PARENCHYMAL TUMOR	DISEASE	0
ADULT PINEOBLASTOMA	DISEASE	0
ADULT PLEOMORPHIC RHABDOMYOSARCOMA	DISEASE	0
ADULT PRIMARY LIVER CANCER	DISEASE	0
ADULT RESPIRATORY DISTRESS SYNDROME	DISEASE	0
ADULT RHABDOMYOSARCOMA	DISEASE	0
ADULT SOFT TISSUE SARCOMA	DISEASE	0
ADULT SPINAL CORD EPENDYMOMA	DISEASE	0
ADULT SPINAL CORD GLIOBLASTOMA MULTIFORME	DISEASE	0
ADULT SPINAL MUSCULAR ATROPHY	DISEASE	0
ADULT SYNDROME	DISEASE	0
ADULT SYNOVIAL SARCOMA	DISEASE	0
ADULT T-CELL LEUKEMIA	DISEASE	0
ADULT TERATOMA	DISEASE	0
ADULT TYPE TESTICULAR GRANULOSA CELL TUMOR	DISEASE	0
ADULT UNDIFFERENTIATED OLIGODENDROGLIOMA	DISEASE	0
ADULT VAGINA BOTRYOID RHABDOMYOSARCOMA	DISEASE	0
ADULT XANTHOGRANULOMA	DISEASE	0
ADULT-ONSET STILLS DISEASE	DISEASE	0
ADVANCED ADULT PRIMARY HEPATOMA	DISEASE	0
ADVANCED MALIGNANT PLEURAL MESOTHELIOMA	DISEASE	0
ADVANCED SLEEP PHASE SYNDROME	DISEASE	0
AFFERENT LOOP SYNDROME	DISEASE	0
AFLATOXINS-RELATED HEPATOCELLULAR CARCINOMA	DISEASE	0
AFRICAN HISTOPLASMOSIS	DISEASE	0
AFRICAN HORSE SICKNESS	DISEASE	0
AFRICAN SWINE FEVER	DISEASE	0
AFRICAN TICK-BITE FEVER	DISEASE	0
AGALACTIA	DISEASE	0
AGAMMAGLOBULINEMIA	DISEASE	1
AGAT DEFICIENCY	DISEASE	0
AGE RELATED MACULAR DEGENERATION	DISEASE	0
AGGRAVATED EPILEPSY	DISEASE	0
AGGRESSIVE DIGITAL PAPILLARY ADENOCARCINOMA	DISEASE	0
AGGRESSIVE PERIODONTITIS	DISEASE	0
AGGRESSIVE SYSTEMIC MASTOCYTOSIS	DISEASE	0
AGNOSIA	DISEASE	0
AGORAPHOBIA	DISEASE	0
AGRANULOCYTOSIS	DISEASE	1
AGRICULTURAL WORKERS DISEASE	DISEASE	0
AICARDI SYNDROME	DISEASE	0
AICARDI-GOUTIERES SYNDROME	DISEASE	0
AIDS DEMENTIA COMPLEX	DISEASE	0
AIDS PHOBIA	DISEASE	0
AIDS RELATED COMPLEX	DISEASE	0
AIDS RETINOPATHY	DISEASE	0
AIDS-RELATED ANAL CANCER	DISEASE	0
AIDS-RELATED CERVICAL CANCER	DISEASE	0
AIDS-RELATED CERVICAL KAPOSIS SARCOMA	DISEASE	0
AIDS-RELATED CRYPTOCOCCOSIS	DISEASE	0
AIDS-RELATED CRYPTOSPORIDIOSIS	DISEASE	0
AIDS-RELATED CYSTOISOSPORIASIS	DISEASE	0
AIDS-RELATED CYTOMEGALOVIRUS ENTEROCOLITIS	DISEASE	0
AIDS-RELATED GASTRIC KAPOSIS SARCOMA	DISEASE	0
AIDS-RELATED HERPES ZOSTER	DISEASE	0
AIDS-RELATED HUMAN PAPILLOMAVIRUS INFECTIOUS DISEASE	DISEASE	0
AIDS-RELATED IDIOPATHIC THROMBOCYTOPENIC PURPURA	DISEASE	0
AIDS-RELATED KAPOSIS SARCOMA	DISEASE	0
AIDS-RELATED OROPHARYNGEAL CANDIDIASIS	DISEASE	0
AIDS-RELATED PELVIC INFLAMMATORY DISEASE	DISEASE	0
AIDS-RELATED PNEUMOCYSTIS JIROVECII PNEUMONIA	DISEASE	0
AIDS-RELATED TOXOPLASMOSIS	DISEASE	0
AIDS-RELATED VULVOVAGINAL CANDIDIASIS	DISEASE	0
AINHUM	DISEASE	0
AKINETIC MUTISM	DISEASE	0
AKINETOPSIA	DISEASE	0
ALAGILLE SYNDROME	DISEASE	0
ALAND ISLAND EYE DISEASE	DISEASE	0
ALBRIGHTS HEREDITARY OSTEODYSTROPHY	DISEASE	0
ALCAPTONURIA	DISEASE	0
ALCOHOL ABUSE	DISEASE	0
ALCOHOL DEPENDENCE	DISEASE	0
ALCOHOL INDUCED SLEEP DISORDER	DISEASE	0
ALCOHOL WITHDRAWAL DELIRIUM	DISEASE	0
ALCOHOL-INDUCED MENTAL DISORDER	DISEASE	0
ALCOHOL-RELATED BIRTH DEFECT	DISEASE	0
ALCOHOL-RELATED NEURODEVELOPMENTAL DISORDER	DISEASE	0
ALCOHOLIC CARDIOMYOPATHY	DISEASE	0
ALCOHOLIC GASTRITIS	DISEASE	0
ALCOHOLIC HEPATITIS	DISEASE	0
ALCOHOLIC LIVER CIRRHOSIS	DISEASE	0
ALCOHOLIC NEUROPATHY	DISEASE	0
ALCOHOLIC PANCREATITIS	DISEASE	0
ALCOHOLIC PSYCHOSIS	DISEASE	0
ALEUKEMIC LEUKEMIA	DISEASE	0
ALEUKEMIC LEUKEMIA CUTIS	DISEASE	0
ALEUKEMIC MONOCYTIC LEUKEMIA CUTIS	DISEASE	0
ALEUTIAN MINK DISEASE	DISEASE	1
ALEXANDER DISEASE	DISEASE	0
ALEXIA	DISEASE	0
ALEXITHYMIA	DISEASE	0
ALGONEURODYSTROPHY	DISEASE	0
ALKAPTONURIA	DISEASE	0
ALKHURMA HEMORRHAGIC FEVER	DISEASE	0
ALLAN-HERNDON-DUDLEY SYNDROME	DISEASE	0
ALLERGIC ASTHMA	DISEASE	0
ALLERGIC BRONCHOPULMONARY ASPERGILLOSIS	DISEASE	0
ALLERGIC CONJUNCTIVITIS	DISEASE	0
ALLERGIC CONTACT DERMATITIS	DISEASE	0
ALLERGIC CONTACT DERMATITIS OF EYELID	DISEASE	0
ALLERGIC CUTANEOUS VASCULITIS	DISEASE	0
ALLERGIC GASTROENTERITIS AND COLITIS	DISEASE	0
ALLERGIC RHINITIS	DISEASE	0
ALLERGIC URTICARIA	DISEASE	0
ALLESCHERIOSIS	DISEASE	0
ALLOIMMUNIZATION	DISEASE	0
ALOPECIA	DISEASE	3
ALOPECIA AREATA	DISEASE	0
ALOPECIA UNIVERSALIS	DISEASE	0
ALPERS SYNDROME	DISEASE	0
ALPHA 1-ANTITRYPSIN DEFICIENCY	DISEASE	0
ALPHA CHAIN DISEASE	DISEASE	0
ALPHA THALASSEMIA	DISEASE	0
ALPHA-MANNOSIDOSIS	DISEASE	0
ALPHAVIRUS INFECTIOUS DISEASE	DISEASE	0
ALPORT SYNDROME	DISEASE	0
ALPS-ASSOCIATED LYMPHOMA	DISEASE	0
ALSTROM SYNDROME	DISEASE	0
ALTERNATING ESOTROPIA	DISEASE	0
ALTERNATING ESOTROPIA WITH A PATTERN	DISEASE	0
ALTERNATING ESOTROPIA WITH V PATTERN	DISEASE	0
ALTERNATING EXOTROPIA	DISEASE	0
ALTERNATING EXOTROPIA WITH A PATTERN	DISEASE	0
ALTERNATING EXOTROPIA WITH V PATTERN	DISEASE	0
ALTERNATING HEMIPLEGIA OF CHILDHOOD	DISEASE	0
ALVEOLAR ECHINOCOCCOSIS	DISEASE	0
ALVEOLAR PERIOSTITIS	DISEASE	0
ALVEOLAR RHABDOMYOSARCOMA	DISEASE	0
ALVEOLAR SOFT PART SARCOMA	DISEASE	0
ALVEOLAR SOFT PART SARCOMA METASTATIC	DISEASE	0
ALVEOLAR SOFT PART SARCOMA NONMETASTATIC	DISEASE	0
ALVEOLAR SOFT PART SARCOMA RECURRENT	DISEASE	0
ALVEOLATA INFECTIOUS DISEASE	DISEASE	0
ALVEOLI ADENOMA	DISEASE	0
ALZHEIMERS DISEASE	DISEASE	0
AMBLYOPIA	DISEASE	0
AMEBIASIS	DISEASE	0
AMEBIC COLITIS	DISEASE	0
AMEBIC DYSENTERY	DISEASE	0
AMELANOTIC MELANOMA	DISEASE	0
AMELOGENESIS IMPERFECTA	DISEASE	0
AMENORRHEA	DISEASE	0
AMERICAN HISTOPLASMOSIS	DISEASE	0
AMETROPIC AMBLYOPIA	DISEASE	0
AMINO ACID METABOLIC DISORDER	DISEASE	0
AMINO ACID TRANSPORT DISEASE	DISEASE	0
AMNESTIC DISORDER	DISEASE	0
AMOEBOZOA INFECTIOUS DISEASE	DISEASE	0
AMPHETAMINE ABUSE	DISEASE	0
AMPULLA OF VATER ADENOCARCINOMA	DISEASE	0
AMPULLA OF VATER ADENOSQUAMOUS CARCINOMA	DISEASE	0
AMPULLA OF VATER CANCER	DISEASE	0
AMPULLA OF VATER CARCINOMA	DISEASE	0
AMPULLA OF VATER CLEAR CELL ADENOCARCINOMA	DISEASE	0
AMPULLA OF VATER INTESTINAL TYPE ADENOCARCINOMA	DISEASE	0
AMPULLA OF VATER MUCINOUS ADENOCARCINOMA	DISEASE	0
AMPULLA OF VATER NEOPLASM	DISEASE	0
AMPULLA OF VATER SMALL CELL CARCINOMA	DISEASE	0
AMPULLA OF VATER SQUAMOUS CELL CARCINOMA	DISEASE	0
AMPULLARY SIGNET RING CELL ADENOCARCINOMA	DISEASE	0
AMUSIA	DISEASE	0
AMYLOID TUMOR	DISEASE	0
AMYLOIDOSIS	DISEASE	39
AMYOTROPHIC LATERAL SCLEROSIS	DISEASE	0
AMYOTROPHIC LATERAL SCLEROSIS TYPE 8	DISEASE	0
AMYOTROPHIC NEURALGIA	DISEASE	0
ANAEROBIC MENINGITIS	DISEASE	0
ANAEROBIC PNEUMONIA	DISEASE	0
ANAL BUSCHKE-LOWENSTEIN TUMOR	DISEASE	0
ANAL CANAL ADENOCARCINOMA	DISEASE	0
ANAL CANAL CANCER	DISEASE	0
ANAL CANAL CARCINOMA	DISEASE	0
ANAL CANAL PAGETS DISEASE	DISEASE	0
ANAL CANAL SQUAMOUS CELL CARCINOMA	DISEASE	0
ANAL CARCINOMA	DISEASE	0
ANAL CARCINOMA IN SITU	DISEASE	0
ANAL COLLOID ADENOCARCINOMA	DISEASE	0
ANAL CONDYLOMATA ACUMINATA	DISEASE	0
ANAL GLAND ADENOCARCINOMA	DISEASE	0
ANAL GLAND NEOPLASM	DISEASE	0
ANAL MARGIN BASAL CELL CARCINOMA	DISEASE	0
ANAL MARGIN CARCINOMA	DISEASE	0
ANAL MARGIN SQUAMOUS CELL CARCINOMA	DISEASE	0
ANAL NEUROENDOCRINE TUMOR	DISEASE	0
ANAL PAGETS DISEASE	DISEASE	0
ANAL SPASM	DISEASE	0
ANAL SQUAMOUS CELL CARCINOMA	DISEASE	0
ANAPLASTIC ASTROCYTOMA	DISEASE	0
ANAPLASTIC ASTROCYTOMA OF ADULT	DISEASE	0
ANAPLASTIC BRAINSTEM ASTROCYTOMA	DISEASE	0
ANAPLASTIC CARCINOMA	DISEASE	0
ANAPLASTIC CHILDHOOD ASTROCYTOMA	DISEASE	0
ANAPLASTIC CHILDHOOD ASTROCYTOMA OF BRAIN	DISEASE	0
ANAPLASTIC CHILDHOOD OLIGODENDROGLIOMA	DISEASE	0
ANAPLASTIC EPENDYMOMA	DISEASE	0
ANAPLASTIC GANGLIOGLIOMA	DISEASE	0
ANAPLASTIC GASTRIC CARCINOMA	DISEASE	0
ANAPLASTIC GIANT CELL THYROID CARCINOMA	DISEASE	0
ANAPLASTIC GLIOMA OF BRAIN STEM	DISEASE	0
ANAPLASTIC INTRASPINAL MENINGIOMA	DISEASE	0
ANAPLASTIC LARGE CELL LYMPHOMA	DISEASE	0
ANAPLASTIC MALIGNANT INTRACRANIAL MENINGIOMA	DISEASE	0
ANAPLASTIC MENINGIOMA	DISEASE	0
ANAPLASTIC OLIGOASTROCYTOMA	DISEASE	0
ANAPLASTIC OLIGODENDROGLIOMA	DISEASE	0
ANAPLASTIC RENAL WILMS TUMOR	DISEASE	0
ANAPLASTIC SECONDARY SUPRATENTORIAL ASTROCYTIC NEOPLASM	DISEASE	0
ANAPLASTIC SEMINOMA	DISEASE	0
ANAPLASTIC SMALL CELL THYROID CARCINOMA	DISEASE	0
ANAPLASTIC THYROID CARCINOMA	DISEASE	0
ANAPLASTIC URETHRA CARCINOMA	DISEASE	0
ANATOMICAL NARROW ANGLE BORDERLINE GLAUCOMA	DISEASE	0
ANAUXETIC DYSPLASIA	DISEASE	0
ANCYLOSTOMA BRAZILIENSE ANCYLOSTOMIASIS	DISEASE	0
ANCYLOSTOMA CANINUM ANCYLOSTOMIASIS	DISEASE	0
ANCYLOSTOMA CEYLANICUM ANCYLOSTOMIASIS	DISEASE	0
ANCYLOSTOMA DUODENALE ANCYLOSTOMIASIS	DISEASE	0
ANCYLOSTOMIASIS	DISEASE	0
ANDERSEN-TAWIL SYNDROME	DISEASE	0
ANDROGEN INSENSITIVITY SYNDROME	DISEASE	0
ANDROGENIC ALOPECIA	DISEASE	0
ANELLOVIRIDAE INFECTIOUS DISEASE	DISEASE	0
ANEMIA	DISEASE	46
ANEMIA OF PREMATURITY	DISEASE	0
ANERUPTIVE FEVER	DISEASE	0
ANGELMAN SYNDROME	DISEASE	0
ANGELUCCIS SYNDROME	DISEASE	0
ANGIODYSPLASIA	DISEASE	0
ANGIODYSPLASIA OF INTESTINE	DISEASE	0
ANGIOEDEMA	DISEASE	1
ANGIOID STREAKS	DISEASE	0
ANGIOID STREAKS OF CHOROID	DISEASE	0
ANGIOKERATOMA	DISEASE	0
ANGIOKERATOMA CIRCUMSCRIPTUM	DISEASE	0
ANGIOKERATOMA OF FORDYCE	DISEASE	0
ANGIOKERATOMA OF MIBELLI	DISEASE	0
ANGIOLIPOMA	DISEASE	0
ANGIOMA SERPIGINOSUM	DISEASE	0
ANGIOMATOUS MENINGIOMA	DISEASE	0
ANGIOMYOLIPOMA	DISEASE	0
ANGIOMYOMA	DISEASE	0
ANGIOSARCOMA	DISEASE	9
ANGIOSARCOMA ASSOCIATED WITH LYMPHEDEMA	DISEASE	0
ANGIOSTRONGYLIASIS	DISEASE	0
ANGIOSTRONGYLUS CANTONENSIS INFECTIOUS DISEASE	DISEASE	0
ANGIOSTRONGYLUS COSTARICENSIS INFECTIOUS DISEASE	DISEASE	0
ANGLE-CLOSURE GLAUCOMA	DISEASE	0
ANGULAR BLEPHAROCONJUNCTIVITIS	DISEASE	0
ANHIDROSIS	DISEASE	0
ANIMAL PHOBIA	DISEASE	0
ANIRIDIA	DISEASE	0
ANISAKIASIS	DISEASE	0
ANISEIKONIA	DISEASE	0
ANISOMETROPIA	DISEASE	0
ANISOMETROPIA AND ANISEIKONIA	DISEASE	0
ANKLE OR TARSUS ENTHESOPATHY	DISEASE	0
ANKYLOSING SPONDYLITIS	DISEASE	0
ANKYLOSIS	DISEASE	0
ANODONTIA	DISEASE	0
ANOGENITAL VENEREAL WART	DISEASE	0
ANONYCHIA CONGENITA	DISEASE	0
ANORECTAL GONORRHEA	DISEASE	0
ANORECTAL STRICTURE	DISEASE	0
ANOREXIA NERVOSA	DISEASE	0
ANOSOGNOSIA	DISEASE	0
ANOSOGNOSTIC EPILEPSY	DISEASE	0
ANOVULATION	DISEASE	0
ANTERIOR CEREBRAL ARTERY INFARCTION	DISEASE	0
ANTERIOR COMPARTMENT SYNDROME	DISEASE	0
ANTERIOR CORNEAL PIGMENTATION	DISEASE	0
ANTERIOR CRANIAL FOSSA MENINGIOMA	DISEASE	0
ANTERIOR DISLOCATION OF LENS	DISEASE	0
ANTERIOR FORAMEN MAGNUM MENINGIOMA	DISEASE	0
ANTERIOR HORN CELL DISEASE	DISEASE	0
ANTERIOR MEDIASTINUM CANCER	DISEASE	0
ANTERIOR NASAL DIPHTHERIA	DISEASE	0
ANTERIOR OPTIC TRACT MENINGIOMA	DISEASE	0
ANTERIOR SCLERITIS	DISEASE	0
ANTERIOR SPINAL ARTERY SYNDROME	DISEASE	0
ANTERIOR SYNECHIAE	DISEASE	0
ANTERIOR URETHRA CANCER	DISEASE	0
ANTERIOR UVEITIS	DISEASE	0
ANTEROGRADE AMNESIA	DISEASE	0
ANTEROLATERAL MYOCARDIAL INFARCTION	DISEASE	0
ANTEROSEPTAL MYOCARDIAL INFARCTION	DISEASE	0
ANTHRACOSILICOSIS	DISEASE	0
ANTHRACOSIS	DISEASE	0
ANTHRAX DISEASE	DISEASE	0
ANTHRAX SEPTICEMIA	DISEASE	0
ANTI-BASEMENT MEMBRANE GLOMERULONEPHRITIS	DISEASE	0
ANTIDEPRESSANT TYPE ABUSE	DISEASE	0
ANTIPHOSPHOLIPID SYNDROME	DISEASE	0
ANTISOCIAL PERSONALITY DISORDER	DISEASE	0
ANTITHROMBIN III DEFICIENCY	DISEASE	1
ANTLEY-BIXLER SYNDROME	DISEASE	0
ANURIA	DISEASE	85
ANUS ADENOCARCINOMA	DISEASE	0
ANUS BASALOID CARCINOMA	DISEASE	0
ANUS CANCER	DISEASE	0
ANUS DISEASE	DISEASE	0
ANUS LEIOMYOMA	DISEASE	0
ANUS LEIOMYOSARCOMA	DISEASE	0
ANUS LYMPHOMA	DISEASE	0
ANUS NEOPLASM	DISEASE	0
ANUS RHABDOMYOSARCOMA	DISEASE	0
ANUS SARCOMA	DISEASE	0
ANXIETY DISORDER	DISEASE	0
AORTA ANGIOSARCOMA	DISEASE	0
AORTA ATRESIA	DISEASE	0
AORTIC ANEURYSM	DISEASE	5
AORTIC ATHEROSCLEROSIS	DISEASE	0
AORTIC DISEASE	DISEASE	0
AORTIC MALIGNANT TUMOR	DISEASE	0
AORTIC VALVE DISEASE	DISEASE	0
AORTIC VALVE INSUFFICIENCY	DISEASE	1
AORTIC VALVE PROLAPSE	DISEASE	0
AORTIC VALVE STENOSIS	DISEASE	1
AORTIC VALVE SYPHILITIC ENDOCARDITIS	DISEASE	0
AORTITIS	DISEASE	0
APHASIA	DISEASE	0
APHTHOUS STOMATITIS	DISEASE	0
APICAL MYOCARDIAL INFARCTION	DISEASE	0
APICOMPLEXA INFECTIOUS DISEASE	DISEASE	0
APLASTIC ANEMIA	DISEASE	0
APNEA OF PREMATURITY	DISEASE	0
APOCRINE ADENOCARCINOMA	DISEASE	0
APOCRINE ADENOMA	DISEASE	0
APOCRINE ADENOSIS OF BREAST	DISEASE	0
APOCRINE SWEAT GLAND CANCER	DISEASE	0
APOCRINE SWEAT GLAND NEOPLASM	DISEASE	0
APPARENT MINERALOCORTICOID EXCESS SYNDROME	DISEASE	0
APPENDICEAL L-CELL GLUCAGON-LIKE PEPTIDE PRODUCING TUMOR	DISEASE	0
APPENDICEAL NEOPLASM	DISEASE	0
APPENDICITIS	DISEASE	0
APPENDIX ADENOCARCINOMA	DISEASE	0
APPENDIX CANCER	DISEASE	0
APPENDIX CARCINOMA	DISEASE	0
APPENDIX LEIOMYOMA	DISEASE	0
APPENDIX LYMPHOMA	DISEASE	0
APPENDIX MUCINOUS CYSTADENOCARCINOMA	DISEASE	0
APPERCEPTIVE AGNOSIA	DISEASE	0
APRAXIA	DISEASE	0
AQUEOUS MISDIRECTION	DISEASE	0
ARACHNODACTYLY	DISEASE	0
ARACHNOID CYST	DISEASE	0
ARACHNOIDITIS	DISEASE	0
ARC SYNDROME	DISEASE	0
ARCUS SENILIS	DISEASE	0
ARENAVIRIDAE INFECTIOUS DISEASE	DISEASE	0
ARENAVIRUS HEMORRHAGIC FEVER	DISEASE	0
ARGENTINE HEMORRHAGIC FEVER	DISEASE	0
ARGININOSUCCINIC ACIDURIA	DISEASE	0
ARGYLL ROBERTSON PUPIL	DISEASE	0
ARIBOFLAVINOSIS	DISEASE	0
ARMFIELD SYNDROME	DISEASE	0
ARRHYTHMOGENIC RIGHT VENTRICULAR DYSPLASIA	DISEASE	0
ARTEMIS DEFICIENCY	DISEASE	0
ARTERIAL CALCIFICATION OF INFANCY	DISEASE	0
ARTERIAL TORTUOSITY SYNDROME	DISEASE	0
ARTERIOLOSCLEROSIS	DISEASE	0
ARTERIOSCLEROSIS	DISEASE	18
ARTERIOSCLEROSIS OBLITERANS	DISEASE	2
ARTERIOSCLEROTIC CARDIOVASCULAR DISEASE	DISEASE	0
ARTERIOVENOUS MALFORMATION	DISEASE	0
ARTERIVIRIDAE INFECTIOUS DISEASE	DISEASE	0
ARTERIVIRUS INFECTIOUS DISEASE	DISEASE	0
ARTERY DISEASE	DISEASE	0
ARTHRITIS	DISEASE	6
ARTHROPATHY	DISEASE	0
ARTHROPATHY ASSOCIATED WITH DERMATOLOGICAL DISORDER	DISEASE	0
ARTHROPATHY ASSOCIATED WITH HEMATOLOGICAL DISORDER	DISEASE	0
ARTHROPATHY DUE TO HYPERSENSITIVITY REACTION	DISEASE	0
ARTHROPATHY OF THE HAND	DISEASE	0
ARTHUS REACTION	DISEASE	1
ARTICULAR CARTILAGE DISEASE	DISEASE	0
ARTICULATION DISORDER	DISEASE	0
ARTS SYNDROME	DISEASE	0
ARYEPIGLOTTIC FOLD CANCER	DISEASE	0
ASBESTOS-RELATED LUNG CARCINOMA	DISEASE	0
ASBESTOSIS	DISEASE	0
ASCARIASIS	DISEASE	1
ASCARIDIASIS	DISEASE	0
ASCARIDIDA INFECTIOUS DISEASE	DISEASE	0
ASCENDING CHOLANGITIS	DISEASE	0
ASCENDING COLON CANCER	DISEASE	0
ASCORBIC ACID DEFICIENCY	DISEASE	0
ASEPTIC MENINGITIS	DISEASE	0
ASFARVIRIDAE INFECTIOUS DISEASE	DISEASE	0
ASKINS TUMOR	DISEASE	0
ASPARTYLGLUCOSAMINURIA	DISEASE	0
ASPERGER SYNDROME	DISEASE	0
ASPERGILLOSIS	DISEASE	3
ASPERGILLUS PNEUMONIA	DISEASE	0
ASPHYXIA NEONATORUM	DISEASE	0
ASPHYXIATING THORACIC DYSTROPHY	DISEASE	0
ASPIRATION PNEUMONIA	DISEASE	0
ASPIRATION PNEUMONITIS	DISEASE	0
ASSOCIATIVE AGNOSIA	DISEASE	0
ASTEREOGNOSIA	DISEASE	0
ASTHENOPIA	DISEASE	0
ASTHMA	DISEASE	3
ASTIGMATISM	DISEASE	0
ASTRAKHAN SPOTTED FEVER	DISEASE	0
ASTROBLASTOMA	DISEASE	0
ASTROCYTOMA	DISEASE	0
ASTROVIRIDAE INFECTIOUS DISEASE	DISEASE	0
ASTROVIRUS GASTROENTERITIS	DISEASE	0
ASYMMETRIC MOTOR NEUROPATHY	DISEASE	0
ASYMPTOMATIC DENGUE	DISEASE	0
ASYMPTOMATIC NEUROSYPHILIS	DISEASE	0
ASYNCHRONOUS MULTIFOCAL OSTEOGENIC SARCOMA	DISEASE	0
ATAXIA TELANGIECTASIA	DISEASE	0
ATAXIA WITH OCULOMOTOR APRAXIA TYPE 1	DISEASE	0
ATAXIA WITH OCULOMOTOR APRAXIA TYPE 2	DISEASE	0
ATAXIC CEREBRAL PALSY	DISEASE	0
ATELOSTEOGENESIS	DISEASE	0
ATHABASKAN BRAINSTEM DYSGENESIS SYNDROME	DISEASE	0
ATHEROEMBOLISM OF KIDNEY	DISEASE	0
ATHEROSCLEROSIS	DISEASE	1
ATONIC EPILEPSY	DISEASE	0
ATOPIC DERMATITIS	DISEASE	0
ATOPIC DERMATITIS AND RELATED CONDITIONS	DISEASE	0
ATRANSFERRINEMIA	DISEASE	0
ATRIAL HEART SEPTAL DEFECT	DISEASE	0
ATRIOVENTRICULAR BLOCK	DISEASE	0
ATRIOVENTRICULAR SEPTAL DEFECT	DISEASE	0
ATROPHIC FLACCID TYMPANIC MEMBRANE	DISEASE	0
ATROPHIC GASTRITIS	DISEASE	0
ATROPHIC MUSCULAR DISEASE	DISEASE	0
ATROPHIC NONFLACCID TYMPANIC MEMBRANE	DISEASE	0
ATROPHIC RHINITIS	DISEASE	0
ATROPHIC VULVA	DISEASE	0
ATROPHY OF PROSTATE	DISEASE	0
ATROPHY OF SPHINCTER OF IRIS	DISEASE	0
ATROPHY OF TESTIS	DISEASE	0
ATROPHY OF THYROID	DISEASE	0
ATTENTION DEFICIT HYPERACTIVITY DISORDER	DISEASE	0
ATYPICAL ADENOMA	DISEASE	0
ATYPICAL AUTISM	DISEASE	0
ATYPICAL BREAST PAPILLOMA	DISEASE	0
ATYPICAL CHOROID PLEXUS PAPILLOMA	DISEASE	0
ATYPICAL DEPRESSIVE DISORDER	DISEASE	0
ATYPICAL FOLLICULAR ADENOMA	DISEASE	0
ATYPICAL LIPOMATOUS TUMOR	DISEASE	0
ATYPICAL MANIC DISORDER	DISEASE	0
ATYPICAL MENINGIOMA	DISEASE	0
ATYPICAL MYCOBACTERIUM INFECTIOUS DISEASE	DISEASE	0
ATYPICAL NEUROFIBROMA	DISEASE	0
ATYPICAL POLYPOID ADENOMYOMA	DISEASE	0
ATYPICAL SMALL ACINAR PROLIFERATION OF THE PROSTATE GLAND	DISEASE	0
ATYPICAL TERATOID RHABDOID TUMOR	DISEASE	0
ATYPICAL VULVAR NEVUS	DISEASE	0
AUDITORY AGNOSIA	DISEASE	0
AUDITORY SYSTEM CANCER	DISEASE	0
AUDITORY SYSTEM DISEASE	DISEASE	0
AURICULAR CANCER	DISEASE	0
AUTISM SPECTRUM DISORDER	DISEASE	0
AUTISTIC DISORDER	DISEASE	0
AUTOIMMUNE DISEASE OF BLOOD	DISEASE	0
AUTOIMMUNE DISEASE OF CARDIOVASCULAR SYSTEM	DISEASE	0
AUTOIMMUNE DISEASE OF CENTRAL NERVOUS SYSTEM	DISEASE	0
AUTOIMMUNE DISEASE OF ENDOCRINE SYSTEM	DISEASE	0
AUTOIMMUNE DISEASE OF EXOCRINE SYSTEM	DISEASE	0
AUTOIMMUNE DISEASE OF EYES EAR NOSE AND THROAT	DISEASE	0
AUTOIMMUNE DISEASE OF GASTROINTESTINAL TRACT	DISEASE	0
AUTOIMMUNE DISEASE OF MUSCULOSKELETAL SYSTEM	DISEASE	0
AUTOIMMUNE DISEASE OF PERIPHERAL NERVOUS SYSTEM	DISEASE	0
AUTOIMMUNE DISEASE OF SKIN AND CONNECTIVE TISSUE	DISEASE	0
AUTOIMMUNE DISEASE OF THE NERVOUS SYSTEM	DISEASE	0
AUTOIMMUNE DISEASE OF UROGENITAL TRACT	DISEASE	0
AUTOIMMUNE GLOMERULONEPHRITIS	DISEASE	0
AUTOIMMUNE HEMOLYTIC ANEMIA	DISEASE	0
AUTOIMMUNE HEPATITIS	DISEASE	0
AUTOIMMUNE LYMPHOPROLIFERATIVE SYNDROME	DISEASE	0
AUTOIMMUNE POLYENDOCRINE SYNDROME	DISEASE	0
AUTOIMMUNE POLYENDOCRINE SYNDROME TYPE 1	DISEASE	0
AUTOIMMUNE POLYENDOCRINE SYNDROME TYPE 2	DISEASE	0
AUTOIMMUNE THROMBOCYTOPENIC PURPURA	DISEASE	0
AUTOIMMUNE THYROIDITIS	DISEASE	0
AUTONOMIC NERVOUS SYSTEM DISEASE	DISEASE	0
AUTONOMIC NERVOUS SYSTEM NEOPLASM	DISEASE	0
AUTONOMIC NEUROPATHY	DISEASE	0
AUTONOMIC PERIPHERAL NEUROPATHY	DISEASE	0
AUTOSOMAL DELETION SYNDROME	DISEASE	0
AUTOSOMAL DOMINANT DISEASE	DISEASE	0
AUTOSOMAL DOMINANT MICROCEPHALY	DISEASE	0
AUTOSOMAL DOMINANT NONSYNDROMIC DEAFNESS	DISEASE	0
AUTOSOMAL DOMINANT POLYCYSTIC KIDNEY	DISEASE	0
AUTOSOMAL DOMINANT TYPE IV EHLERS-DANLOS SYNDROME	DISEASE	0
AUTOSOMAL GENETIC DISEASE	DISEASE	0
AUTOSOMAL RECESSIVE DISEASE	DISEASE	0
AUTOSOMAL RECESSIVE NONSYNDROMIC DEAFNESS	DISEASE	0
AUTOSOMAL RECESSIVE POLYCYSTIC KIDNEY	DISEASE	0
AUTOSOMAL RECESSIVE TYPE IV EHLERS-DANLOS SYNDROME	DISEASE	0
AUTOTOPAGNOSIA	DISEASE	0
AVIAN INFLUENZA	DISEASE	0
AVIAN LEUKOSIS	DISEASE	0
AVIAN MALARIA	DISEASE	0
AVIAN TUBERCULOSIS	DISEASE	0
AVOIDANT PERSONALITY DISORDER	DISEASE	0
AVULAVIRUS INFECTIOUS DISEASE	DISEASE	0
AXENFELD-RIEGER SYNDROME	DISEASE	0
AXIAL OSTEOMALACIA	DISEASE	0
AXILLARY ADENITIS	DISEASE	0
AXILLARY CANCER	DISEASE	0
AXILLARY LIPOMA	DISEASE	0
AXILLARY METASTASIS	DISEASE	0
AXONAL NEUROPATHY	DISEASE	0
AZOOSPERMIA	DISEASE	0
B CELL DEFICIENCY	DISEASE	0
B CELL LINKER PROTEIN DEFICIENCY	DISEASE	0
B- AND T-CELL MIXED LEUKEMIA	DISEASE	0
B-CELL LYMPHOCYTIC NEOPLASM	DISEASE	0
BAASTRUPS SYNDROME	DISEASE	0
BABESIOSIS	DISEASE	26
BACILLUS ANTHRACIS PNEUMONIA	DISEASE	0
BACILLUS CEREUS GASTROENTERITIS	DISEASE	0
BACILLUS CEREUS PNEUMONIA	DISEASE	0
BACKGROUND DIABETIC RETINOPATHY	DISEASE	0
BACTERIAL CONJUNCTIVITIS	DISEASE	0
BACTERIAL ENDOCARDITIS	DISEASE	0
BACTERIAL ESOPHAGITIS	DISEASE	0
BACTERIAL EXANTHEM	DISEASE	0
BACTERIAL GASTRITIS	DISEASE	0
BACTERIAL GASTROENTERITIS	DISEASE	0
BACTERIAL INFECTIOUS DISEASE	DISEASE	0
BACTERIAL MENINGITIS	DISEASE	0
BACTERIAL PNEUMONIA	DISEASE	0
BACTERIAL PROSTATITIS	DISEASE	0
BACTERIAL VAGINOSIS	DISEASE	0
BACTERIURIA	DISEASE	18
BACTEROIDES FRAGILIS PERITONITIS	DISEASE	0
BACTEROIDES INFECTIOUS DISEASE	DISEASE	0
BAGASSOSIS	DISEASE	0
BALAMUTHIA MANDRILLARIS INFECTIOUS DISEASE	DISEASE	0
BALANITIS	DISEASE	0
BALANITIS XEROTICA OBLITERANS	DISEASE	0
BALANOPOSTHITIS	DISEASE	0
BALANTIDIASIS	DISEASE	0
BALKAN HEMORRHAGIC FEVER	DISEASE	0
BALKAN NEPHROPATHY	DISEASE	1
BALLER-GEROLD SYNDROME	DISEASE	0
BALLOON CELL MALIGNANT MELANOMA	DISEASE	0
BALLOON CELL NEVUS	DISEASE	0
BAMFORTH-LAZARUS SYNDROME	DISEASE	0
BAND KERATOPATHY	DISEASE	0
BANNA VIRUS ENCEPHALITIS	DISEASE	0
BANNAYAN-RILEY-RUVALCABA SYNDROME	DISEASE	0
BARBITURATE ABUSE	DISEASE	0
BARBITURATE DEPENDENCE	DISEASE	0
BARDET-BIEDL SYNDROME	DISEASE	0
BARITOSIS	DISEASE	0
BARMAH FOREST VIRUS DISEASE	DISEASE	0
BARRE-LIEOU SYNDROME	DISEASE	0
BARRETTS ADENOCARCINOMA	DISEASE	0
BARRETTS ESOPHAGUS	DISEASE	0
BART-PUMPHREY SYNDROME	DISEASE	0
BARTH SYNDROME	DISEASE	0
BARTHOLINS DUCT CYST	DISEASE	0
BARTHOLINS GLAND ADENOCARCINOMA	DISEASE	0
BARTHOLINS GLAND ADENOID CYSTIC CARCINOMA	DISEASE	0
BARTHOLINS GLAND ADENOMA	DISEASE	0
BARTHOLINS GLAND ADENOMYOMA	DISEASE	0
BARTHOLINS GLAND ADENOSQUAMOUS CARCINOMA	DISEASE	0
BARTHOLINS GLAND CARCINOMA	DISEASE	0
BARTHOLINS GLAND NEOPLASM	DISEASE	0
BARTHOLINS GLAND SMALL CELL CARCINOMA	DISEASE	0
BARTHOLINS GLAND SQUAMOUS CELL CARCINOMA	DISEASE	0
BARTHOLINS GLAND TRANSITIONAL CELL CARCINOMA	DISEASE	0
BARTONELLA INFECTIOUS DISEASE	DISEASE	0
BARTTER DISEASE	DISEASE	0
BASAL CELL CARCINOMA	DISEASE	0
BASAL GANGLIA CEREBROVASCULAR DISEASE	DISEASE	0
BASAL GANGLIA DISEASE	DISEASE	0
BASALOID FOLLICULAR HAMARTOMA	DISEASE	0
BASALOID LUNG CARCINOMA	DISEASE	0
BASALOID SQUAMOUS CELL CARCINOMA	DISEASE	0
BASALOID SQUAMOUS CELL CARCINOMA OF THE HEAD AND NECK	DISEASE	0
BASALOID SQUAMOUS CELL SKIN CARCINOMA	DISEASE	0
BASIDIOBOLOMYCOSIS	DISEASE	0
BASILAR ARTERY INSUFFICIENCY	DISEASE	0
BASILAR ARTERY OCCLUSION	DISEASE	0
BASOPHIL ADENOMA	DISEASE	0
BASOPHILIC CARCINOMA	DISEASE	0
BASOSQUAMOUS CARCINOMA	DISEASE	0
BATHING TRUNK NEVUS	DISEASE	0
BATTEN DISEASE	DISEASE	0
BAYLISASCARIASIS	DISEASE	0
BEACH EAR	DISEASE	0
BEARE-STEVENSON CUTIS GYRATA SYNDROME	DISEASE	0
BECKER MUSCULAR DYSTROPHY	DISEASE	0
BECKWITH-WIEDEMANN SYNDROME	DISEASE	0
BEEMER-LANGER SYNDROME	DISEASE	0
BEHCETS DISEASE	DISEASE	0
BEHCETS SYNDROME ARTHROPATHY	DISEASE	0
BEJEL	DISEASE	0
BELLS PALSY	DISEASE	0
BENIGN BREAST ADENOMYOEPITHELIOMA	DISEASE	0
BENIGN BREAST PHYLLODES TUMOR	DISEASE	0
BENIGN DEEP FIBROUS HISTIOCYTOMA	DISEASE	0
BENIGN DERMAL NEURILEMMOMA	DISEASE	0
BENIGN ECCRINE BREAST SPIRADENOMA	DISEASE	0
BENIGN EPENDYMOMA	DISEASE	0
BENIGN EPILEPSY WITH CENTROTEMPORAL SPIKES	DISEASE	0
BENIGN ESSENTIAL HYPERTENSION	DISEASE	0
BENIGN FAMILIAL INFANTILE EPILEPSY	DISEASE	0
BENIGN FAMILIAL NEONATAL EPILEPSY	DISEASE	0
BENIGN FIBROUS MESOTHELIOMA	DISEASE	0
BENIGN GLIOMA	DISEASE	0
BENIGN HYPERTENSIVE HEART DISEASE	DISEASE	0
BENIGN HYPERTENSIVE RENAL DISEASE	DISEASE	0
BENIGN INTERMEDIATE MESOTHELIOMA	DISEASE	0
BENIGN LYMPHOEPITHELIAL LESION OF SALIVARY GLAND	DISEASE	0
BENIGN LYMPHOPROLIFERATIVE DISEASE	DISEASE	0
BENIGN MAMMARY DYSPLASIA	DISEASE	0
BENIGN MASTOCYTOMA	DISEASE	0
BENIGN MEDIASTINAL NEURILEMMOMA	DISEASE	0
BENIGN MEDIASTINAL PSAMMOMATOUS NEURILEMMOMA	DISEASE	0
BENIGN MENINGIOMA	DISEASE	0
BENIGN MESENCHYMOMA	DISEASE	0
BENIGN MESOTHELIOMA	DISEASE	1
BENIGN MIGRATORY GLOSSITIS	DISEASE	0
BENIGN MONOCLONAL GAMMOPATHY	DISEASE	0
BENIGN NEONATAL SEIZURES	DISEASE	0
BENIGN NEOPLASM	DISEASE	0
BENIGN NEURILEMMOMA	DISEASE	0
BENIGN PAROXYSMAL POSITIONAL NYSTAGMUS	DISEASE	0
BENIGN PERICARDIAL TERATOMA	DISEASE	0
BENIGN PERITONEAL MESOTHELIOMA	DISEASE	0
BENIGN PERIVASCULAR TUMOR	DISEASE	0
BENIGN PLEURAL MESOTHELIOMA	DISEASE	0
BENIGN PROSTATE PHYLLODES TUMOR	DISEASE	0
BENIGN RENOVASCULAR HYPERTENSION	DISEASE	0
BENIGN SECONDARY HYPERTENSION	DISEASE	0
BENIGN SHUDDERING ATTACKS	DISEASE	0
BENIGN SKIN MELANOCYTIC NEVUS	DISEASE	0
BENIGN STRUMA OVARII	DISEASE	0
BENIGN VAGINAL CARCINOSARCOMA	DISEASE	0
BERIBERI	DISEASE	0
BERNARD-SOULIER SYNDROME	DISEASE	0
BERYLLIOSIS	DISEASE	0
BESTIALITY	DISEASE	0
BESTROPHINOPATHY	DISEASE	0
BETA THALASSEMIA	DISEASE	0
BETA-KETOTHIOLASE DEFICIENCY	DISEASE	0
BETA-MANNOSIDOSIS	DISEASE	0
BETHLEM MYOPATHY	DISEASE	0
BICIPITAL TENOSYNOVITIS	DISEASE	0
BIETTI CRYSTALLINE CORNEORETINAL DYSTROPHY	DISEASE	0
BILATERAL BREAST CANCER	DISEASE	0
BILATERAL HYPERACTIVE LABYRINTH	DISEASE	0
BILATERAL HYPOACTIVE LABYRINTH	DISEASE	0
BILATERAL MENINGIOMA OF OPTIC NERVE	DISEASE	0
BILATERAL RETINOBLASTOMA	DISEASE	0
BILATERAL VESICOURETERAL REFLUX WITH REFLUX NEPHROPATHY	DISEASE	0
BILE DUCT ADENOCARCINOMA	DISEASE	0
BILE DUCT ADENOMA	DISEASE	0
BILE DUCT CANCER	DISEASE	0
BILE DUCT CARCINOMA	DISEASE	0
BILE DUCT CARCINOMA IN SITU	DISEASE	0
BILE DUCT CLEAR CELL ADENOCARCINOMA	DISEASE	0
BILE DUCT CYSTADENOCARCINOMA	DISEASE	0
BILE DUCT CYSTADENOMA	DISEASE	0
BILE DUCT DISEASE	DISEASE	0
BILE DUCT MUCINOUS ADENOCARCINOMA	DISEASE	0
BILE DUCT MUCOEPIDERMOID CARCINOMA	DISEASE	0
BILE DUCT RHABDOMYOSARCOMA	DISEASE	0
BILE DUCT SARCOMA	DISEASE	0
BILE DUCT SIGNET RING CELL CARCINOMA	DISEASE	0
BILE REFLUX	DISEASE	0
BILIARY ATRESIA	DISEASE	0
BILIARY CALCULUS WITH ACUTE CHOLECYSTITIS	DISEASE	0
BILIARY CALCULUS WITH CHOLECYSTITIS	DISEASE	0
BILIARY DYSKINESIA	DISEASE	0
BILIARY PAPILLOMATOSIS	DISEASE	0
BILIARY TRACT CANCER	DISEASE	0
BILIARY TRACT DISEASE	DISEASE	0
BILIARY TRACT INTRADUCTAL PAPILLARY MUCINOUS NEOPLASM	DISEASE	0
BILIARY TRACT NEOPLASM	DISEASE	0
BILIRUBIN METABOLIC DISORDER	DISEASE	5
BILOPHILA WADSWORTHIA NECROTIZING FASCIITIS	DISEASE	0
BINDER SYNDROME	DISEASE	0
BINOCULAR VISION DISEASE	DISEASE	0
BIOTIN DEFICIENCY	DISEASE	0
BIOTIN-RESPONSIVE BASAL GANGLIA DISEASE	DISEASE	0
BIOTINIDASE DEFICIENCY	DISEASE	0
BIPHASIC SYNOVIAL SARCOMA	DISEASE	0
BIPOLAR DISORDER	DISEASE	0
BIPOLAR I DISORDER	DISEASE	0
BIPOLAR LL DISORDER	DISEASE	0
BIRD FANCIERS LUNG	DISEASE	0
BIRK-BAREL SYNDROME	DISEASE	0
BIRT-HOGG-DUBE SYNDROME	DISEASE	0
BIZARRE LEIOMYOMA	DISEASE	0
BJORNSTAD SYNDROME	DISEASE	0
BLACK PIEDRA	DISEASE	0
BLACKWATER FEVER	DISEASE	0
BLADDER ADENOCARCINOMA	DISEASE	0
BLADDER BENIGN NEOPLASM	DISEASE	0
BLADDER CALCULUS	DISEASE	0
BLADDER CARCINOMA	DISEASE	0
BLADDER CARCINOMA IN SITU	DISEASE	0
BLADDER CLEAR CELL ADENOCARCINOMA	DISEASE	0
BLADDER COLLOID ADENOCARCINOMA	DISEASE	0
BLADDER COLONIC TYPE ADENOCARCINOMA	DISEASE	0
BLADDER DIFFUSE CLEAR CELL ADENOCARCINOMA	DISEASE	0
BLADDER DISEASE	DISEASE	0
BLADDER DIVERTICULUM	DISEASE	0
BLADDER DOME CANCER	DISEASE	0
BLADDER FLAT INTRAEPITHELIAL LESION	DISEASE	0
BLADDER HEPATOID ADENOCARCINOMA	DISEASE	0
BLADDER LATERAL WALL CANCER	DISEASE	0
BLADDER LEIOMYOMA	DISEASE	0
BLADDER LYMPHOMA	DISEASE	0
BLADDER MIXED ADENOCARCINOMA	DISEASE	0
BLADDER NECK CANCER	DISEASE	0
BLADDER NECK OBSTRUCTION	DISEASE	0
BLADDER PAPILLARY CLEAR CELL ADENOCARCINOMA	DISEASE	0
BLADDER PAPILLARY TRANSITIONAL CELL NEOPLASM	DISEASE	0
BLADDER SARCOMA	DISEASE	0
BLADDER SIGNET RING CELL ADENOCARCINOMA	DISEASE	0
BLADDER SQUAMOUS CELL CARCINOMA	DISEASE	0
BLADDER SQUAMOUS PAPILLOMA	DISEASE	0
BLADDER TRANSITIONAL CELL CARCINOMA	DISEASE	0
BLADDER TRANSITIONAL CELL PAPILLOMA	DISEASE	0
BLADDER TRIGONE CANCER	DISEASE	0
BLADDER TUBERCULOSIS	DISEASE	0
BLADDER TUBULO-CYSTIC CLEAR CELL ADENOCARCINOMA	DISEASE	0
BLADDER URACHAL ADENOCARCINOMA	DISEASE	0
BLADDER URACHAL CARCINOMA	DISEASE	0
BLADDER URACHAL SQUAMOUS CELL CARCINOMA	DISEASE	0
BLADDER URACHAL UROTHELIAL CARCINOMA	DISEASE	0
BLADDER UROTHELIAL PAPILLARY CARCINOMA	DISEASE	0
BLADDER VERRUCOUS SQUAMOUS CELL CARCINOMA	DISEASE	0
BLASTEMA PREDOMINANT KIDNEY WILMS TUMOR	DISEASE	0
BLASTOCYSTIS HOMINIS INFECTIOUS DISEASE	DISEASE	0
BLASTOMYCOSIS	DISEASE	4
BLAU SYNDROME	DISEASE	0
BLEPHARITIS	DISEASE	0
BLEPHAROCHALASIS	DISEASE	0
BLEPHAROCONJUNCTIVITIS	DISEASE	0
BLEPHAROPHIMOSIS	DISEASE	0
BLEPHAROPHIMOSIS PTOSIS AND EPICANTHUS INVERSUS SYNDROME	DISEASE	0
BLEPHAROSPASM	DISEASE	0
BLESSIGS CYSTS	DISEASE	0
BLIND HYPERTENSIVE EYE	DISEASE	0
BLIND HYPOTENSIVE EYE	DISEASE	0
BLIND LOOP SYNDROME	DISEASE	0
BLINDNESS	DISEASE	3
BLOCH-SULZBERGER SYNDROME	DISEASE	0
BLOOD COAGULATION DISEASE	DISEASE	0
BLOOD GROUP INCOMPATIBILITY	DISEASE	4
BLOOD PLATELET DISEASE	DISEASE	0
BLOOD PROTEIN DISEASE	DISEASE	0
BLOOM SYNDROME	DISEASE	0
BLOUNTS DISEASE	DISEASE	0
BLUE COLOR BLINDNESS	DISEASE	0
BLUE CONE MONOCHROMACY	DISEASE	0
BLUE DRUM SYNDROME	DISEASE	0
BLUE NEVUS	DISEASE	0
BLUE TOE SYNDROME	DISEASE	0
BLUETONGUE	DISEASE	0
BLUNT DUCT ADENOSIS OF BREAST	DISEASE	0
BODY DYSMORPHIC DISORDER	DISEASE	0
BOLIVIAN HEMORRHAGIC FEVER	DISEASE	0
BONE AND JOINT DISORDER OF BACK PELVIS AND LOWER LIMBS OF MOTHER COMPLICATING PREGNANCY CHILDBIRTH OR THE PUERPERIUM	DISEASE	0
BONE ANGIOENDOTHELIAL SARCOMA	DISEASE	0
BONE BENIGN NEOPLASM	DISEASE	0
BONE CANCER	DISEASE	0
BONE CARCINOMA	DISEASE	0
BONE DETERIORATION DISEASE	DISEASE	0
BONE DEVELOPMENT DISEASE	DISEASE	0
BONE DISEASE	DISEASE	0
BONE EPITHELIOID HEMANGIOMA	DISEASE	0
BONE EWINGS SARCOMA	DISEASE	0
BONE GIANT CELL SARCOMA	DISEASE	0
BONE GIANT CELL TUMOR	DISEASE	0
BONE INFLAMMATION DISEASE	DISEASE	1
BONE LEIOMYOSARCOMA	DISEASE	0
BONE LOCALIZED EWINGS SARCOMA	DISEASE	0
BONE LYMPHOMA	DISEASE	0
BONE MARROW CANCER	DISEASE	0
BONE MARROW DISEASE	DISEASE	0
BONE MARROW TANSPLANTATION NEPHROPATHY	DISEASE	0
BONE METASTATIC EWINGS SARCOMA	DISEASE	0
BONE OSTEOSARCOMA	DISEASE	0
BONE PERIPHERAL NEUROEPITHELIOMA	DISEASE	0
BONE RECURRENT EWINGS SARCOMA	DISEASE	0
BONE RECURRENT PNET	DISEASE	0
BONE REMODELING DISEASE	DISEASE	0
BONE RESORPTION DISEASE	DISEASE	0
BONE STRUCTURE DISEASE	DISEASE	0
BOOMERANG DYSPLASIA	DISEASE	0
BORDER DISEASE	DISEASE	0
BORDERLINE GLAUCOMA	DISEASE	0
BORDERLINE LEPROSY	DISEASE	0
BORDERLINE MALIGNANCY PAPILLARY MUCINOUS CYSTADENOMA	DISEASE	0
BORDERLINE MALIGNANCY SEROUS CYSTADENOMA	DISEASE	0
BORDERLINE OVARIAN SEROUS NEOPLASM WITH MICROINVASION	DISEASE	0
BORDERLINE PERSONALITY DISORDER	DISEASE	0
BORDETELLA PARAPERTUSSIS WHOOPING COUGH	DISEASE	0
BORDETELLA PERTUSSIS PNEUMONIA	DISEASE	0
BORDETELLA PERTUSSIS WHOOPING COUGH	DISEASE	0
BORJESON-FORSSMAN-LEHMANN SYNDROME	DISEASE	0
BORNA DISEASE	DISEASE	0
BORNAVIRIDAE INFECTIOUS DISEASE	DISEASE	0
BORRELIA INFECTIOUS DISEASE	DISEASE	0
BORST-JADASSOHN INTRAEPIDERMAL CARCINOMA	DISEASE	0
BOTHNIA RETINAL DYSTROPHY	DISEASE	0
BOTRYOID RHABDOMYOSARCOMA	DISEASE	0
BOTULISM	DISEASE	0
BOUTONNEUSE FEVER	DISEASE	0
BOVINE ANAPLASMOSIS	DISEASE	0
BOVINE ATYPICAL INTERSTITIAL PNEUMONIA	DISEASE	0
BOVINE HEMORRHAGIC SYNDROME	DISEASE	0
BOVINE RESPIRATORY DISEASE COMPLEX	DISEASE	0
BOVINE SPONGIFORM ENCEPHALOPATHY	DISEASE	0
BOVINE TRYPANOSOMIASIS	DISEASE	0
BOVINE TUBERCULOSIS	DISEASE	0
BOVINE VIRUS DIARRHEA-MUCOSAL DISEASE	DISEASE	0
BOWEL DYSFUNCTION	DISEASE	0
BOWEN-CONRADI SYNDROME	DISEASE	0
BOWMANS MEMBRANE FOLDS OR RUPTURE	DISEASE	0
BRACHIAL PLEXUS LESION	DISEASE	0
BRACHIAL PLEXUS NEOPLASM	DISEASE	0
BRACHIAL PLEXUS NEURITIS	DISEASE	0
BRACHIAL PLEXUS NEUROPATHY	DISEASE	0
BRACHYDACTYLY-SYNDACTYLY SYNDROME	DISEASE	0
BRACHYOLMIA	DISEASE	0
BRADYOPSIA	DISEASE	0
BRAIN ANGIOMA	DISEASE	0
BRAIN CANCER	DISEASE	0
BRAIN COMPRESSION	DISEASE	0
BRAIN DISEASE	DISEASE	0
BRAIN EDEMA	DISEASE	8
BRAIN EPENDYMOMA	DISEASE	0
BRAIN GERMINOMA	DISEASE	0
BRAIN GLIOBLASTOMA MULTIFORME	DISEASE	0
BRAIN GLIOMA	DISEASE	0
BRAIN HAMARTOMA	DISEASE	0
BRAIN HYPOXIA-ISCHEMIA	DISEASE	0
BRAIN INFARCTION	DISEASE	1
BRAIN ISCHEMIA	DISEASE	0
BRAIN MEDULLOBLASTOMA	DISEASE	0
BRAIN MENINGIOMA	DISEASE	0
BRAIN OLIGODENDROGLIOMA	DISEASE	0
BRAIN SARCOMA	DISEASE	0
BRAIN STEM ANGIOBLASTOMA	DISEASE	0
BRAIN STEM ASTROCYTIC NEOPLASM	DISEASE	0
BRAIN STEM EPENDYMOMA	DISEASE	0
BRAIN STEM GLIOMA	DISEASE	0
BRAIN STEM INFARCTION	DISEASE	0
BRAIN STEM NEOPLASM	DISEASE	0
BRAINSTEM INTRAPARENCHYMAL CLEAR CELL MENINGIOMA	DISEASE	0
BRANCH RETINAL ARTERY OCCLUSION	DISEASE	0
BRANCHIOOCULOFACIAL SYNDROME	DISEASE	0
BRANCHIOOTORENAL SYNDROME	DISEASE	0
BRAWNY SCLERITIS	DISEASE	0
BRAZILIAN HEMORRHAGIC FEVER	DISEASE	0
BREAST ADENOCARCINOMA	DISEASE	0
BREAST ADENOHIBERNOMA	DISEASE	0
BREAST ADENOID CYSTIC CARCINOMA	DISEASE	0
BREAST ADENOLIPOMA	DISEASE	0
BREAST ADENOMA	DISEASE	0
BREAST ADENOMYOEPITHELIAL ADENOSIS	DISEASE	0
BREAST ADENOMYOEPITHELIOMA	DISEASE	0
BREAST ANGIOMATOSIS	DISEASE	0
BREAST ANGIOSARCOMA	DISEASE	0
BREAST APOCRINE ADENOMA	DISEASE	0
BREAST APOCRINE CARCINOMA	DISEASE	0
BREAST APOCRINE CARCINOMA IN SITU	DISEASE	0
BREAST ARCINOMA METASTATIC TO THE LIVER	DISEASE	0
BREAST BENIGN NEOPLASM	DISEASE	0
BREAST CANCER	DISEASE	0
BREAST CAPILLARY HEMANGIOMA	DISEASE	0
BREAST CARCINOMA	DISEASE	0
BREAST CARCINOMA IN SITU	DISEASE	0
BREAST CARCINOMA METASTATIC TO THE BRAIN	DISEASE	0
BREAST COLUMNAR CELL MUCINOUS CARCINOMA	DISEASE	0
BREAST CYST	DISEASE	0
BREAST CYSTIC HYPERSECRETORY CARCINOMA	DISEASE	0
BREAST DISEASE	DISEASE	0
BREAST DUCT PAPILLOMA	DISEASE	0
BREAST DUCTAL ADENOMA	DISEASE	0
BREAST EPITHELIOID HEMANGIOMA	DISEASE	0
BREAST FIBROADENOMA	DISEASE	1
BREAST FIBROADENOSIS	DISEASE	0
BREAST FIBROCYSTIC DISEASE	DISEASE	0
BREAST FIBROEPITHELIAL TUMOR	DISEASE	0
BREAST FIBROSARCOMA	DISEASE	0
BREAST GIANT FIBROADENOMA	DISEASE	0
BREAST GRANULAR CELL TUMOR	DISEASE	0
BREAST HAMARTOMA	DISEASE	0
BREAST HEMANGIOMA	DISEASE	0
BREAST HEMANGIOPERICYTOMA	DISEASE	0
BREAST INTRACANALICULAR FIBROADENOMA	DISEASE	0
BREAST INTRADUCTAL PAPILLOMATOSIS	DISEASE	0
BREAST INTRADUCTAL PROLIFERATIVE LESION	DISEASE	0
BREAST JUVENILE PAPILLOMATOSIS	DISEASE	0
BREAST LARGE CELL NEUROENDOCRINE CARCINOMA	DISEASE	0
BREAST LEIOMYOMA	DISEASE	0
BREAST LEIOMYOSARCOMA	DISEASE	0
BREAST LIPOMA	DISEASE	0
BREAST LIPOSARCOMA	DISEASE	0
BREAST LYMPHOMA	DISEASE	0
BREAST MALIGNANT ECCRINE SPIRADENOMA	DISEASE	0
BREAST MALIGNANT PHYLLODES TUMOR	DISEASE	0
BREAST MEDULLARY CARCINOMA	DISEASE	0
BREAST METAPLASTIC CARCINOMA	DISEASE	0
BREAST MUCINOUS CARCINOMA	DISEASE	0
BREAST MUCINOUS CYSTADENOCARCINOMA	DISEASE	0
BREAST MUCOEPIDERMOID CARCINOMA	DISEASE	0
BREAST MYOEPITHELIAL CARCINOMA	DISEASE	0
BREAST MYOEPITHELIAL NEOPLASM	DISEASE	0
BREAST MYOEPITHELIOSIS	DISEASE	0
BREAST MYOFIBROBLASTOMA	DISEASE	0
BREAST MYOID HAMARTOMA	DISEASE	0
BREAST NEUROENDOCRINE NEOPLASM	DISEASE	0
BREAST OSTEOSARCOMA	DISEASE	0
BREAST PAPILLARY CARCINOMA	DISEASE	0
BREAST PAPILLARY NEOPLASM	DISEASE	0
BREAST PAPILLOMATOSIS	DISEASE	0
BREAST PERICANALICULAR FIBROADENOMA	DISEASE	0
BREAST RHABDOMYOSARCOMA	DISEASE	0
BREAST SARCOMA	DISEASE	0
BREAST SCIRRHOUS CARCINOMA	DISEASE	0
BREAST SECRETORY CARCINOMA	DISEASE	0
BREAST SIGNET RING CELL ADENOCARCINOMA	DISEASE	0
BREAST SOFT TISSUE TUMOR	DISEASE	0
BREAST SQUAMOUS CELL CARCINOMA	DISEASE	0
BREAST VASCULAR NEOPLASM	DISEASE	0
BRILL-ZINSSER DISEASE	DISEASE	0
BROAD LIGAMENT MALIGNANT NEOPLASM	DISEASE	0
BRODY MYOPATHY	DISEASE	0
BRONCHIAL DISEASE	DISEASE	0
BRONCHIAL MUCUS GLAND ADENOMA	DISEASE	0
BRONCHIAL NEOPLASM	DISEASE	0
BRONCHIAL TUBERCULOSIS	DISEASE	0
BRONCHIECTASIS	DISEASE	2
BRONCHIOLITIS	DISEASE	0
BRONCHIOLITIS OBLITERANS	DISEASE	0
BRONCHIOLITIS OBLITERANS ORGANIZING PNEUMONIA	DISEASE	0
BRONCHIOLO-ALVEOLAR ADENOCARCINOMA	DISEASE	0
BRONCHITIS	DISEASE	1
BRONCHOGENIC CARCINOMA	DISEASE	0
BRONCHOGENIC LUNG ADENOCARCINOMA	DISEASE	0
BRONCHOPNEUMONIA	DISEASE	4
BRONCHOPULMONARY DYSPLASIA	DISEASE	0
BRONCHUS ADENOMA	DISEASE	0
BRONCHUS CANCER	DISEASE	0
BRONCHUS CARCINOMA IN SITU	DISEASE	0
BROOKE-SPIEGLER SYNDROME	DISEASE	0
BROWN INDURATION	DISEASE	0
BROWN-SEQUARD SYNDROME	DISEASE	0
BROWN-VIALETTO-VAN LAERE SYNDROME	DISEASE	0
BROWNS TENDON SHEATH SYNDROME	DISEASE	0
BRUCELLA ABORTUS BRUCELLOSIS	DISEASE	0
BRUCELLA CANIS BRUCELLOSIS	DISEASE	0
BRUCELLA MELITENSIS BRUCELLOSIS	DISEASE	0
BRUCELLA SUIS BRUCELLOSIS	DISEASE	0
BRUCELLOSIS	DISEASE	0
BRUGADA SYNDROME	DISEASE	0
BRUGIA MALAYI FILARIASIS	DISEASE	0
BRUGIA TIMORI FILARIASIS	DISEASE	0
BRUTON-TYPE AGAMMAGLOBULINEMIA	DISEASE	0
BRUXISM	DISEASE	0
BUBONIC PLAGUE	DISEASE	0
BULBAR POLIO	DISEASE	0
BULBOMEMBRANOUS URETHRAL CANCER	DISEASE	0
BULBOSPINAL POLIO	DISEASE	0
BULIMIA NERVOSA	DISEASE	0
BULLOUS KERATOPATHY	DISEASE	0
BULLOUS PEMPHIGOID	DISEASE	0
BULLOUS RETINOSCHISIS	DISEASE	0
BULLOUS SKIN DISEASE	DISEASE	0
BUNYAVIRIDAE INFECTIOUS DISEASE	DISEASE	0
BUPHTHALMOS	DISEASE	0
BURKHOLDERIA CENOCEPACIA INFECTIOUS DISEASE	DISEASE	0
BURKHOLDERIA CEPACIA COMPLEX INFECTIOUS DISEASE	DISEASE	0
BURKHOLDERIA CEPACIA INFECTIOUS DISEASE	DISEASE	0
BURKITTS LYMPHOMA	DISEASE	1
BURKITTS TUMOR OR LYMPHOMA EXTRANODAL AND SOLID ORGAN SITES	DISEASE	0
BURKITTS TUMOR OR LYMPHOMA INVOLVING INTRA-ABDOMINAL LYMPH NODES	DISEASE	0
BURKITTS TUMOR OR LYMPHOMA INVOLVING INTRAPELVIC LYMPH NODES	DISEASE	0
BURKITTS TUMOR OR LYMPHOMA INVOLVING INTRATHORACIC LYMPH NODES	DISEASE	0
BURKITTS TUMOR OR LYMPHOMA INVOLVING LYMPH NODES OF AXILLA AND UPPER LIMB	DISEASE	0
BURKITTS TUMOR OR LYMPHOMA INVOLVING LYMPH NODES OF HEAD FACE AND NECK	DISEASE	0
BURKITTS TUMOR OR LYMPHOMA INVOLVING LYMPH NODES OF INGUINAL REGION AND LOWER LIMB	DISEASE	0
BURKITTS TUMOR OR LYMPHOMA INVOLVING LYMPH NODES OF MULTIPLE SITES	DISEASE	0
BURKITTS TUMOR OR LYMPHOMA INVOLVING SPLEEN	DISEASE	0
BURNING MOUTH SYNDROME	DISEASE	0
BURSA SYPHILIS	DISEASE	0
BURSITIS	DISEASE	0
BURULI ULCER DISEASE	DISEASE	0
BYSSINOSIS	DISEASE	0
C-P ANGLE NEURINOMA	DISEASE	0
C1 INHIBITOR DEFICIENCY	DISEASE	0
C3 DEFICIENCY	DISEASE	0
CADASIL	DISEASE	0
CAFFEY DISEASE	DISEASE	0
CALCANEONAVICULAR COALITION	DISEASE	0
CALCIFIC TENDINITIS	DISEASE	0
CALCINOSIS	DISEASE	23
CALCIPHYLAXIS	DISEASE	0
CALCIUM DEPOSITS IN TENDON AND BURSA	DISEASE	0
CALCIUM METABOLISM DISEASE	DISEASE	0
CALCULUS OF BILE DUCT WITH ACUTE CHOLECYSTITIS	DISEASE	0
CALCULUS OF GALLBLADDER AND BILE DUCT WITH ACUTE AND CHRONIC CHOLECYSTITIS	DISEASE	0
CALCULUS OF GALLBLADDER AND BILE DUCT WITH ACUTE CHOLECYSTITIS	DISEASE	0
CALCULUS OF GALLBLADDER AND BILE DUCT WITHOUT CHOLECYSTITIS	DISEASE	0
CALCULUS OF GALLBLADDER WITH ACUTE CHOLECYSTITIS WITH OBSTRUCTION	DISEASE	0
CALICIVIRIDAE INFECTIOUS DISEASE	DISEASE	0
CAMPOMELIC DYSPLASIA	DISEASE	0
CAMPYLOBACTER COLI INFECTIOUS DISEASE	DISEASE	0
CAMPYLOBACTER FETUS INFECTIOUS DISEASE	DISEASE	0
CAMPYLOBACTER JEJUNI GASTROENTERITIS	DISEASE	0
CAMPYLOBACTERIOSIS	DISEASE	0
CAMURATI-ENGELMANN DISEASE	DISEASE	0
CANALE-SMITH SYNDROME	DISEASE	0
CANAVAN DISEASE	DISEASE	0
CANCER	DISEASE	0
CANCER BY ANATOMICAL ENTITY	DISEASE	0
CANCEROPHOBIA	DISEASE	0
CANDIDAL ENDOCARDITIS	DISEASE	0
CANDIDAL ENTERITIS	DISEASE	0
CANDIDAL GASTRITIS	DISEASE	0
CANDIDAL MENINGITIS	DISEASE	0
CANDIDAL OTITIS EXTERNA	DISEASE	0
CANDIDAL PARONYCHIA	DISEASE	0
CANDIDAL PNEUMONIA	DISEASE	0
CANDIDIASIS	DISEASE	2
CANINE DISTEMPER	DISEASE	0
CANNABIS ABUSE	DISEASE	0
CANNABIS DEPENDENCE	DISEASE	0
CAPGRAS SYNDROME	DISEASE	0
CAPILLARIASIS	DISEASE	0
CAPILLARY DISEASE	DISEASE	0
CAPILLARY HEMANGIOMA	DISEASE	0
CAPILLARY LEAK SYNDROME	DISEASE	0
CAPILLARY LYMPHANGIOMA	DISEASE	0
CAPLANS SYNDROME	DISEASE	0
CAPNOCYTOPHAGA CANIMORSUS ENDOCARDITIS	DISEASE	0
CAPNOCYTOPHAGA CANIMORSUS INFECTIOUS DISEASE	DISEASE	0
CAPNOCYTOPHAGA CANIMORSUS MENINGITIS	DISEASE	0
CARBAMOYL PHOSPHATE SYNTHETASE I DEFICIENCY DISEASE	DISEASE	0
CARBOHYDRATE METABOLIC DISORDER	DISEASE	0
CARBOHYDRATE METABOLISM DISEASE	DISEASE	0
CARBUNCLE	DISEASE	0
CARCINOID SYNDROME	DISEASE	0
CARCINOMA	DISEASE	16
CARCINOMA ARISING IN NASAL PAPILLOMATOSIS	DISEASE	0
CARCINOMA IN SITU OF BREAST AND GENITOURINARY SYSTEM	DISEASE	0
CARCINOMA IN SITU OF DIGESTIVE ORGAN	DISEASE	0
CARCINOMA IN SITU OF FEMALE GENITAL ORGANS	DISEASE	0
CARCINOMA IN SITU OF MALE GENITAL ORGANS	DISEASE	0
CARCINOMA IN SITU OF RESPIRATORY SYSTEM	DISEASE	0
CARCINOMA OF SUPRAGLOTTIS	DISEASE	0
CARCINOMA OF UNKNOWN PRIMARY	DISEASE	0
CARCINOSARCOMA	DISEASE	1
CARDIA CANCER	DISEASE	0
CARDIAC GRANULAR CELL NEOPLASM	DISEASE	0
CARDIAC SARCOIDOSIS	DISEASE	0
CARDIAC TAMPONADE	DISEASE	1
CARDIOMYOPATHY	DISEASE	17
CARDIOVASCULAR CANCER	DISEASE	0
CARDIOVASCULAR ORGAN BENIGN NEOPLASM	DISEASE	0
CARDIOVASCULAR SYPHILIS	DISEASE	0
CARDIOVASCULAR SYSTEM DISEASE	DISEASE	0
CARDIOVASCULAR TUBERCULOSIS	DISEASE	0
CARDIOVIRUS INFECTIOUS DISEASE	DISEASE	0
CARNEY COMPLEX	DISEASE	0
CAROTENEMIA	DISEASE	0
CAROTID ARTERY DISEASE	DISEASE	0
CAROTID ARTERY DISSECTION	DISEASE	0
CAROTID ARTERY OCCLUSION	DISEASE	0
CAROTID ARTERY THROMBOSIS	DISEASE	2
CAROTID BODY CANCER	DISEASE	0
CAROTID STENOSIS	DISEASE	0
CARPAL TUNNEL SYNDROME	DISEASE	0
CARRIONS DISEASE	DISEASE	0
CARTILAGE CANCER	DISEASE	0
CARTILAGE DISEASE	DISEASE	0
CARTILAGE-HAIR HYPOPLASIA	DISEASE	0
CARTILAGINOUS HAMARTOMA	DISEASE	0
CASCADE STOMACH	DISEASE	0
CAT-SCRATCH DISEASE	DISEASE	0
CATAPLEXY AND NARCOLEPSY	DISEASE	0
CATARACT	DISEASE	4
CATATONIC SCHIZOPHRENIA	DISEASE	0
CATATONIC SCHIZOPHRENIA IN REMISSION	DISEASE	0
CATATONIC TYPE SCHIZOPHRENIA CHRONIC STATE	DISEASE	0
CATATONIC TYPE SCHIZOPHRENIA CHRONIC STATE WITH ACUTE EXACERBATION	DISEASE	0
CATATONIC TYPE SCHIZOPHRENIA SUBCHRONIC STATE	DISEASE	0
CATATONIC TYPE SCHIZOPHRENIA SUBCHRONIC STATE WITH ACUTE EXACERBATION	DISEASE	0
CAUDA EQUINA INTRADURAL EXTRAMEDULLARY ASTROCYTOMA	DISEASE	0
CAUDA EQUINA NEOPLASM	DISEASE	0
CAUDA EQUINA SYNDROME	DISEASE	0
CAUSALGIA	DISEASE	0
CAVERNOUS HEMANGIOMA	DISEASE	0
CAVERNOUS HEMANGIOMA OF COLON	DISEASE	0
CAVERNOUS HEMANGIOMA OF FACE	DISEASE	0
CAVERNOUS HEMANGIOMA OF ORBIT	DISEASE	0
CAVERNOUS SINUS MENINGIOMA	DISEASE	0
CAVERNOUS SINUS THROMBOSIS	DISEASE	0
CD3DELTA DEFICIENCY	DISEASE	0
CD3EPSILON DEFICIENCY	DISEASE	0
CD3GAMMA DEFICIENCY	DISEASE	0
CD3ZETA DEFICIENCY	DISEASE	0
CD40 DEFICIENCY	DISEASE	0
CD40 LIGAND DEFICIENCY	DISEASE	0
CD45 DEFICIENCY	DISEASE	0
CECAL DISEASE	DISEASE	0
CECAL NEOPLASM	DISEASE	0
CECUM ADENOCARCINOMA	DISEASE	0
CECUM CANCER	DISEASE	0
CECUM CARCINOMA	DISEASE	0
CECUM LYMPHOMA	DISEASE	0
CELIAC DISEASE	DISEASE	0
CELL TYPE BENIGN NEOPLASM	DISEASE	0
CELL TYPE CANCER	DISEASE	0
CELLULAR BLUE NEVUS	DISEASE	0
CELLULAR CONGENITAL MESOBLASTIC NEPHROMA	DISEASE	0
CELLULAR EPENDYMOMA	DISEASE	0
CELLULAR LEIOMYOMA	DISEASE	0
CELLULAR MYXOID LIPOSARCOMA	DISEASE	0
CELLULAR NEUROFIBROMA	DISEASE	0
CELLULAR PHASE CHRONIC IDIOPATHIC MYELOFIBROSIS	DISEASE	0
CELLULAR SCHWANNOMA	DISEASE	0
CELLULITIS	DISEASE	2
CENTRAL BREAST PAPILLOMA	DISEASE	0
CENTRAL CORE MYOPATHY	DISEASE	0
CENTRAL CORNEAL ULCER	DISEASE	0
CENTRAL EPITHELIOID SARCOMA	DISEASE	0
CENTRAL GYRATE CHOROIDAL DYSTROPHY	DISEASE	0
CENTRAL NERVOUS SYSTEM ADULT GERM CELL TUMOR	DISEASE	0
CENTRAL NERVOUS SYSTEM ADULT TUMOR	DISEASE	0
CENTRAL NERVOUS SYSTEM AIDS ARTERITIS	DISEASE	0
CENTRAL NERVOUS SYSTEM ANGIOSARCOMA	DISEASE	0
CENTRAL NERVOUS SYSTEM BENIGN SOFT TISSUE NEOPLASM	DISEASE	0
CENTRAL NERVOUS SYSTEM CANCER	DISEASE	0
CENTRAL NERVOUS SYSTEM CHILDHOOD GERM CELL TUMOR	DISEASE	0
CENTRAL NERVOUS SYSTEM CHONDROMA	DISEASE	0
CENTRAL NERVOUS SYSTEM CYST	DISEASE	0
CENTRAL NERVOUS SYSTEM DERMOID CYST	DISEASE	0
CENTRAL NERVOUS SYSTEM DISEASE	DISEASE	0
CENTRAL NERVOUS SYSTEM EMBRYONAL CANCER	DISEASE	0
CENTRAL NERVOUS SYSTEM EMBRYONAL CARCINOMA	DISEASE	0
CENTRAL NERVOUS SYSTEM ENDODERMAL SINUS TUMOR	DISEASE	0
CENTRAL NERVOUS SYSTEM FIBROSARCOMA	DISEASE	0
CENTRAL NERVOUS SYSTEM GERM CELL TUMOR	DISEASE	0
CENTRAL NERVOUS SYSTEM GERMINOMA	DISEASE	0
CENTRAL NERVOUS SYSTEM HEMANGIOBLASTOMA	DISEASE	0
CENTRAL NERVOUS SYSTEM HEMANGIOMA	DISEASE	0
CENTRAL NERVOUS SYSTEM HEMANGIOPERICYTOMA	DISEASE	0
CENTRAL NERVOUS SYSTEM HEMATOLOGIC CANCER	DISEASE	0
CENTRAL NERVOUS SYSTEM HEREDITARY DEGENERATIVE DISEASE	DISEASE	0
CENTRAL NERVOUS SYSTEM IMMATURE TERATOMA	DISEASE	0
CENTRAL NERVOUS SYSTEM LEIOMYOMA	DISEASE	0
CENTRAL NERVOUS SYSTEM LEIOMYOSARCOMA	DISEASE	0
CENTRAL NERVOUS SYSTEM LEUKEMIA	DISEASE	0
CENTRAL NERVOUS SYSTEM LIPOMA	DISEASE	0
CENTRAL NERVOUS SYSTEM LYMPHOMA	DISEASE	0
CENTRAL NERVOUS SYSTEM MATURE TERATOMA	DISEASE	0
CENTRAL NERVOUS SYSTEM MELANOCYTIC NEOPLASM	DISEASE	0
CENTRAL NERVOUS SYSTEM MELANOMA	DISEASE	0
CENTRAL NERVOUS SYSTEM MESENCHYMAL NON-MENINGOTHELIAL TUMOR	DISEASE	0
CENTRAL NERVOUS SYSTEM MIXED GERM CELL TUMOR	DISEASE	0
CENTRAL NERVOUS SYSTEM NEUROEPITHELIAL NEOPLASM	DISEASE	0
CENTRAL NERVOUS SYSTEM ORGAN BENIGN NEOPLASM	DISEASE	0
CENTRAL NERVOUS SYSTEM ORIGIN VERTIGO	DISEASE	0
CENTRAL NERVOUS SYSTEM OSTEOSARCOMA	DISEASE	0
CENTRAL NERVOUS SYSTEM PRIMITIVE NEUROECTODERMAL NEOPLASM	DISEASE	0
CENTRAL NERVOUS SYSTEM RHABDOMYOSARCOMA	DISEASE	0
CENTRAL NERVOUS SYSTEM SARCOMA	DISEASE	0
CENTRAL NERVOUS SYSTEM SOFT TISSUE NEOPLASM	DISEASE	0
CENTRAL NERVOUS SYSTEM TERATOMA	DISEASE	0
CENTRAL NERVOUS SYSTEM TUBERCULOSIS	DISEASE	0
CENTRAL NERVOUS SYSTEM VASCULITIS	DISEASE	0
CENTRAL NEUROCYTOMA	DISEASE	0
CENTRAL PONTINE MYELINOLYSIS	DISEASE	0
CENTRAL PTERYGIUM	DISEASE	0
CENTRAL RETINAL ARTERY OCCLUSION	DISEASE	0
CENTRAL RETINAL VEIN OCCLUSION	DISEASE	0
CENTRAL SLEEP APNEA	DISEASE	0
CENTRONUCLEAR MYOPATHY	DISEASE	0
CERCARIAL DERMATITIS	DISEASE	0
CEREBELLAR ANGIOBLASTOMA	DISEASE	0
CEREBELLAR ASTROCYTOMA	DISEASE	0
CEREBELLAR ATAXIA	DISEASE	0
CEREBELLAR DISEASE	DISEASE	0
CEREBELLAR LIPONEUROCYTOMA	DISEASE	0
CEREBELLAR MEDULLOBLASTOMA	DISEASE	0
CEREBELLAR VERMIS MEDULLOBLASTOMA	DISEASE	0
CEREBELLOPONTINE ANGLE MENINGIOMA	DISEASE	0
CEREBELLOPONTINE ANGLE PRIMITIVE NEUROECTODERMAL	DISEASE	0
CEREBELLOPONTINE ANGLE TUMOR	DISEASE	0
CEREBELLUM CANCER	DISEASE	0
CEREBRAL ACTINOMYCOSIS	DISEASE	0
CEREBRAL AMEBIASIS	DISEASE	0
CEREBRAL AMYLOID ANGIOPATHY	DISEASE	0
CEREBRAL ANGIOMA	DISEASE	0
CEREBRAL ARTERIAL DISEASE	DISEASE	0
CEREBRAL ARTERITIS	DISEASE	0
CEREBRAL ARTERY OCCLUSION	DISEASE	0
CEREBRAL ATHEROSCLEROSIS	DISEASE	0
CEREBRAL BILOPHILA WADSWORTHIA INFECTIOUS DISEASE	DISEASE	0
CEREBRAL CONVEXITY MENINGIOMA	DISEASE	0
CEREBRAL CREATINE DEFICIENCY SYNDROME	DISEASE	0
CEREBRAL DEGENERATION	DISEASE	0
CEREBRAL FALX MENINGIOMA	DISEASE	0
CEREBRAL FOLATE RECEPTOR ALPHA DEFICIENCY	DISEASE	0
CEREBRAL HEMISPHERE LIPOMA	DISEASE	0
CEREBRAL INFARCTION	DISEASE	0
CEREBRAL LIPIDOSIS	DISEASE	0
CEREBRAL LYMPHOMA	DISEASE	0
CEREBRAL MALARIA	DISEASE	0
CEREBRAL MENINGES MALIGNANT NEOPLASM	DISEASE	0
CEREBRAL MENINGIOMA	DISEASE	0
CEREBRAL NEUROBLASTOMA	DISEASE	0
CEREBRAL PALSY	DISEASE	0
CEREBRAL PRIMITIVE NEUROECTODERMAL TUMOR	DISEASE	0
CEREBRAL SARCOIDOSIS	DISEASE	0
CEREBRAL TOXOPLASMOSIS	DISEASE	0
CEREBRAL VENTRICLE CANCER	DISEASE	0
CEREBRITIS	DISEASE	0
CEREBROTENDINOUS XANTHOMATOSIS	DISEASE	0
CEREBROVASCULAR ACCIDENT	DISEASE	0
CEREBROVASCULAR DISEASE	DISEASE	1
CEREBRUM CANCER	DISEASE	0
CERTAIN CONDITIONS ORIGINATING IN THE PERINATAL PERIOD	DISEASE	0
CERUMINOMA	DISEASE	0
CERUMINOUS CARCINOMA	DISEASE	0
CERUMINOUS TUMOR	DISEASE	0
CERVICAL ADENITIS	DISEASE	0
CERVICAL ADENOCARCINOMA	DISEASE	0
CERVICAL ADENOFIBROMA	DISEASE	0
CERVICAL ADENOID BASAL CARCINOMA	DISEASE	0
CERVICAL ADENOID CYSTIC CARCINOMA	DISEASE	0
CERVICAL ADENOMA MALIGNUM	DISEASE	0
CERVICAL ADENOMYOMA	DISEASE	0
CERVICAL ADENOSARCOMA	DISEASE	0
CERVICAL ADENOSQUAMOUS CARCINOMA	DISEASE	0
CERVICAL ALVEOLAR SOFT PART SARCOMA	DISEASE	0
CERVICAL ATYPICAL POLYPOID ADENOMYOMA	DISEASE	0
CERVICAL BASALOID SQUAMOUS CELL CARCINOMA	DISEASE	0
CERVICAL BENIGN NEOPLASM	DISEASE	0
CERVICAL CANCER	DISEASE	0
CERVICAL CARCINOSARCOMA	DISEASE	0
CERVICAL CLEAR CELL ADENOCARCINOMA	DISEASE	0
CERVICAL CONDYLOMATOUS SQUAMOUS CELL CARCINOMA	DISEASE	0
CERVICAL ENDOMETRIAL STROMAL SARCOMA	DISEASE	0
CERVICAL ENDOMETRIOID ADENOCARCINOMA	DISEASE	0
CERVICAL GLANDULAR TUMOR	DISEASE	0
CERVICAL INCOMPETENCE	DISEASE	0
CERVICAL INCOMPETENCE COMPLICATING PREGNANCY CHILDBIRTH OR THE PUERPERIUM	DISEASE	0
CERVICAL KERATINIZING SQUAMOUS CELL CARCINOMA	DISEASE	0
CERVICAL LARGE CELL NEUROENDOCRINE CARCINOMA	DISEASE	0
CERVICAL LYMPHOEPITHELIOMA-LIKE CARCINOMA	DISEASE	0
CERVICAL MUCINOUS ADENOCARCINOMA	DISEASE	0
CERVICAL MULLERIAN PAPILLOMA	DISEASE	0
CERVICAL NON-KERATINIZING SQUAMOUS CELL CARCINOMA	DISEASE	0
CERVICAL PAPILLARY SQUAMOUS CELL CARCINOMA	DISEASE	0
CERVICAL RIB SYNDROME	DISEASE	0
CERVICAL SEROUS ADENOCARCINOMA	DISEASE	0
CERVICAL SOFT TISSUE TUMOR	DISEASE	0
CERVICAL SPINAL CANAL AND SPINAL CORD MENINGIOMA	DISEASE	0
CERVICAL SQUAMOTRANSITIONAL CARCINOMA	DISEASE	0
CERVICAL SQUAMOUS CELL CARCINOMA	DISEASE	0
CERVICAL VERRUCOUS CARCINOMA	DISEASE	0
CERVICAL WILMS TUMOR	DISEASE	0
CERVICITIS	DISEASE	0
CERVICOFACIAL ACTINOMYCOSIS	DISEASE	0
CERVICOMEDULLARY JUNCTION NEOPLASM	DISEASE	0
CERVIX BLUE NEVUS	DISEASE	0
CERVIX CARCINOMA	DISEASE	0
CERVIX DISEASE	DISEASE	0
CERVIX ENDOMETRIAL STROMAL TUMOR	DISEASE	0
CERVIX ENDOMETRIOSIS	DISEASE	0
CERVIX EROSION	DISEASE	0
CERVIX MELANOMA	DISEASE	0
CERVIX SMALL CELL CARCINOMA	DISEASE	0
CERVIX SQUAMOUS PAPILLOMA	DISEASE	0
CERVIX TUBERCULOSIS	DISEASE	0
CERVIX UTERI CARCINOMA IN SITU	DISEASE	0
CESTODA INFECTIOUS DISEASE	DISEASE	0
CHAGAS CARDIOMYOPATHY	DISEASE	0
CHAGAS DISEASE	DISEASE	0
CHANCROID	DISEASE	0
CHANDLER SYNDROME	DISEASE	0
CHAPARE HEMORRHAGIC FEVER	DISEASE	0
CHARCOT-MARIE-TOOTH DISEASE	DISEASE	0
CHARCOT-MARIE-TOOTH DISEASE INTERMEDIATE TYPE	DISEASE	0
CHARCOT-MARIE-TOOTH DISEASE TYPE 1	DISEASE	0
CHARCOT-MARIE-TOOTH DISEASE TYPE 2	DISEASE	0
CHARCOT-MARIE-TOOTH DISEASE TYPE 3	DISEASE	0
CHARCOT-MARIE-TOOTH DISEASE TYPE 4	DISEASE	0
CHARCOT-MARIE-TOOTH DISEASE TYPE X	DISEASE	0
CHEDIAK-HIGASHI SYNDROME	DISEASE	0
CHEEK MUCOSA CANCER	DISEASE	0
CHEILITIS	DISEASE	0
CHEILOPALATOSCHISIS	DISEASE	0
CHERUBISM	DISEASE	0
CHEST WALL BONE CANCER	DISEASE	0
CHEST WALL LIPOMA	DISEASE	0
CHEST WALL LYMPHOMA	DISEASE	0
CHEST WALL PARACHORDOMA	DISEASE	0
CHIASMAL SYNDROME	DISEASE	0
CHICKENPOX	DISEASE	0
CHIEF CELL ADENOMA	DISEASE	0
CHIKUNGUNYA	DISEASE	0
CHILD NUTRITION DISORDER	DISEASE	0
CHILDHOOD ABSENCE EPILEPSY	DISEASE	0
CHILDHOOD BOTRYOID RHABDOMYOSARCOMA	DISEASE	0
CHILDHOOD BRAIN GERMINOMA	DISEASE	0
CHILDHOOD BRAIN MENINGIOMA	DISEASE	0
CHILDHOOD BRAIN STEM GLIOMA	DISEASE	0
CHILDHOOD BRAIN STEM NEOPLASM	DISEASE	0
CHILDHOOD BRAIN TUMOR	DISEASE	0
CHILDHOOD BRAINSTEM ASTROCYTOMA	DISEASE	0
CHILDHOOD CANCER OF LIVER	DISEASE	0
CHILDHOOD CENTRAL NERVOUS SYSTEM GERMINOMA	DISEASE	0
CHILDHOOD CENTRAL NERVOUS SYSTEM IMMATURE TERATOMA	DISEASE	0
CHILDHOOD CENTRAL NERVOUS SYSTEM MATURE TERATOMA	DISEASE	0
CHILDHOOD CENTRAL NERVOUS SYSTEM MIXED GERM CELL TUMOR	DISEASE	0
CHILDHOOD CENTRAL NERVOUS SYSTEM PRIMITIVE NEUROECTODERMAL NEOPLASM	DISEASE	0
CHILDHOOD CEREBELLAR ASTROCYTIC NEOPLASM	DISEASE	0
CHILDHOOD CEREBELLAR NEOPLASM	DISEASE	0
CHILDHOOD CEREBRAL ASTROCYTOMA	DISEASE	0
CHILDHOOD CEREBRAL DIFFUSE ASTROCYTOMA	DISEASE	0
CHILDHOOD CHORIOCARCINOMA OF THE OVARY	DISEASE	0
CHILDHOOD CHORIOCARCINOMA OF THE TESTIS	DISEASE	0
CHILDHOOD CHOROID PLEXUS CANCER	DISEASE	0
CHILDHOOD DISINTEGRATIVE DISEASE	DISEASE	0
CHILDHOOD ELECTROCLINICAL SYNDROME	DISEASE	0
CHILDHOOD EMBRYONAL TESTIS CARCINOMA	DISEASE	0
CHILDHOOD ENDODERMAL SINUS TUMOR	DISEASE	0
CHILDHOOD EXTRAOSSEOUS OSTEOSARCOMA	DISEASE	0
CHILDHOOD GERM CELL BRAIN TUMOR	DISEASE	0
CHILDHOOD IMMATURE TERATOMA OF OVARY	DISEASE	0
CHILDHOOD INFRATENTORIAL NEOPLASM	DISEASE	0
CHILDHOOD INTRACORTICAL OSTEOSARCOMA	DISEASE	0
CHILDHOOD INTRACRANIAL NEOPLASM	DISEASE	0
CHILDHOOD KIDNEY ANGIOMYOLIPOMA	DISEASE	0
CHILDHOOD KIDNEY CELL CARCINOMA	DISEASE	0
CHILDHOOD KIDNEY NEOPLASM	DISEASE	0
CHILDHOOD LEUKEMIA	DISEASE	0
CHILDHOOD LIVER NEOPLASM	DISEASE	0
CHILDHOOD MALIGNANT CENTRAL NERVOUS SYSTEM NEOPLASM	DISEASE	0
CHILDHOOD MALIGNANT HEMANGIOPERICYTOMA	DISEASE	0
CHILDHOOD MALIGNANT MESENCHYMOMA	DISEASE	0
CHILDHOOD MALIGNANT SCHWANNOMA	DISEASE	0
CHILDHOOD MATURE TERATOMA OF THE OVARY	DISEASE	0
CHILDHOOD MEDIASTINAL NEUROGENIC TUMOR	DISEASE	0
CHILDHOOD MEDULLOBLASTOMA	DISEASE	0
CHILDHOOD MULTILOCULAR CYSTIC KIDNEY NEOPLASM	DISEASE	0
CHILDHOOD NEOPLASM OF THE TESTIS	DISEASE	0
CHILDHOOD OLIGODENDROGLIOMA	DISEASE	0
CHILDHOOD OPTIC NERVE GLIOMA	DISEASE	0
CHILDHOOD OPTIC TRACT ASTROCYTOMA	DISEASE	0
CHILDHOOD OVARIAN EMBRYONAL CARCINOMA	DISEASE	0
CHILDHOOD OVARIAN ENDODERMAL SINUS TUMOR	DISEASE	0
CHILDHOOD PAROSTEAL OSTEOGENIC SARCOMA	DISEASE	0
CHILDHOOD PILOCYTIC ASTROCYTOMA	DISEASE	0
CHILDHOOD PLEOMORPHIC RHABDOMYOSARCOMA	DISEASE	0
CHILDHOOD PRECURSOR T-LYMPHOBLASTIC LYMPHOMA/LEUKEMIA	DISEASE	0
CHILDHOOD SCHIZOPHRENIA	DISEASE	0
CHILDHOOD SOFT TISSUE SARCOMA	DISEASE	0
CHILDHOOD SPINAL CORD TUMOR	DISEASE	0
CHILDHOOD SUPRATENTORIAL NEOPLASM	DISEASE	0
CHILDHOOD TERATOCARCINOMA OF THE TESTIS	DISEASE	0
CHILDHOOD TERATOMA OF THE OVARY	DISEASE	0
CHILDHOOD TESTICULAR ENDODERMAL SINUS NEOPLASM	DISEASE	0
CHILDHOOD TESTICULAR MIXED GERM CELL TUMOR	DISEASE	0
CHILDHOOD TYPE DERMATOMYOSITIS	DISEASE	0
CHILDHOOD VAGINA BOTRYOID RHABDOMYOSARCOMA	DISEASE	0
CHLAMYDIA TRACHOMATIS EPIDIDYMITIS	DISEASE	0
CHLAMYDIA TRACHOMATIS INFECTIOUS DISEASE	DISEASE	0
CHLAMYDIA TRACHOMATIS PERITONITIS	DISEASE	0
CHLAMYDIA TRACHOMATIS PHARYNGITIS	DISEASE	0
CHLAMYDIA TRACHOMATIS PROCTITIS	DISEASE	0
CHLAMYDIA TRACHOMATIS URETHRITIS	DISEASE	0
CHLAMYDOPHILA INFECTIOUS DISEASE	DISEASE	0
CHLAMYDOPHILA PNEUMONIAE INFECTIOUS DISEASE	DISEASE	0
CHLAMYDOPHILA PNEUMONIAE PNEUMONIA	DISEASE	0
CHLAMYDOPHILA PSITTACI PNEUMONIA	DISEASE	0
CHOANAL ATRESIA	DISEASE	0
CHOLANGIOCARCINOMA	DISEASE	0
CHOLANGIOLOCELLULAR CARCINOMA	DISEASE	0
CHOLANGITIS	DISEASE	1
CHOLECYSTITIS	DISEASE	2
CHOLECYSTOLITHIASIS	DISEASE	0
CHOLEDOCHAL CYST	DISEASE	0
CHOLEDOCHOLITHIASIS	DISEASE	0
CHOLELITHIASIS	DISEASE	2
CHOLERA	DISEASE	1
CHOLESTASIS	DISEASE	14
CHOLESTEATOMA	DISEASE	1
CHOLESTEATOMA OF ATTIC	DISEASE	0
CHOLESTEATOMA OF EXTERNAL EAR	DISEASE	0
CHOLESTEATOMA OF MIDDLE EAR	DISEASE	0
CHOLESTEROL EMBOLISM	DISEASE	0
CHOLESTEROL ESTER STORAGE DISEASE	DISEASE	0
CHOLINE DEFICIENCY DISEASE	DISEASE	1
CHOLINERGIC URTICARIA	DISEASE	0
CHONDROBLASTIC OSTEOSARCOMA	DISEASE	0
CHONDROBLASTOMA	DISEASE	0
CHONDRODYSPLASIA PUNCTATA	DISEASE	0
CHONDROGENIC NEOPLASM	DISEASE	0
CHONDROID CHORDOMA	DISEASE	0
CHONDROID HAMARTOMA OF LUNG	DISEASE	0
CHONDROID LIPOMA	DISEASE	0
CHONDROID SYRINGOMA OF THE VULVA	DISEASE	0
CHONDROMA	DISEASE	0
CHONDROMALACIA	DISEASE	0
CHONDROMALACIA PATELLAE	DISEASE	0
CHONDROSARCOMA	DISEASE	5
CHORDOID GLIOMA	DISEASE	0
CHORDOID MENINGIOMA	DISEASE	0
CHORDOMA	DISEASE	0
CHOREA GRAVIDARUM	DISEASE	0
CHOREA-ACANTHOCYTOSIS	DISEASE	0
CHOREATIC DISEASE	DISEASE	0
CHORIOAMNIONITIS	DISEASE	0
CHORIOANGIOMA	DISEASE	0
CHORIOCARCINOMA	DISEASE	1
CHORIOCARCINOMA OF OVARY	DISEASE	0
CHORIOCARCINOMA OF THE TESTIS	DISEASE	0
CHORIORETINAL SCAR	DISEASE	0
CHORIORETINITIS	DISEASE	1
CHOROID CANCER	DISEASE	0
CHOROID DISEASE	DISEASE	0
CHOROID EPITHELIOID CELL MELANOMA	DISEASE	0
CHOROID MIXED CELL MELANOMA	DISEASE	0
CHOROID NECROTIC MELANOMA	DISEASE	0
CHOROID PLEXUS CANCER	DISEASE	0
CHOROID PLEXUS CARCINOMA	DISEASE	0
CHOROID PLEXUS MENINGIOMA	DISEASE	0
CHOROID PLEXUS PAPILLOMA	DISEASE	0
CHOROID SPINDLE CELL MELANOMA	DISEASE	0
CHOROIDAL HEMORRHAGE AND RUPTURE	DISEASE	0
CHOROIDAL RUPTURE	DISEASE	0
CHOROIDAL SCLEROSIS	DISEASE	0
CHOROIDEREMIA	DISEASE	0
CHOROIDITIS	DISEASE	0
CHROMADOREA INFECTIOUS DISEASE	DISEASE	0
CHROMOBLASTOMYCOSIS	DISEASE	0
CHROMOPHIL ADENOMA OF THE KIDNEY	DISEASE	0
CHROMOPHOBE ADENOCARCINOMA	DISEASE	0
CHROMOPHOBE ADENOMA	DISEASE	0
CHROMOSOMAL DISEASE	DISEASE	0
CHRONIC ADHESIVE OTITIS MEDIA	DISEASE	0
CHRONIC ALLOGRAFT ARTERIOPATHY	DISEASE	0
CHRONIC APICAL PERIODONTITIS	DISEASE	0
CHRONIC ATTICOANTRAL DISEASE	DISEASE	0
CHRONIC BRAIN DAMAGE	DISEASE	0
CHRONIC CANALICULITIS	DISEASE	0
CHRONIC CERVICITIS	DISEASE	0
CHRONIC CHOLANGITIS	DISEASE	0
CHRONIC CLOSED-ANGLE GLAUCOMA	DISEASE	0
CHRONIC CONGESTIVE SPLENOMEGALY	DISEASE	0
CHRONIC CONJUNCTIVITIS	DISEASE	0
CHRONIC CYSTITIS	DISEASE	0
CHRONIC DACRYOADENITIS	DISEASE	0
CHRONIC DACRYOCYSTITIS	DISEASE	0
CHRONIC DEPRESSIVE DISORDER	DISEASE	0
CHRONIC DUODENAL ILEUS	DISEASE	0
CHRONIC ENDOPHTHALMITIS	DISEASE	0
CHRONIC EOSINOPHILIC PNEUMONIA	DISEASE	0
CHRONIC ERYTHREMIA	DISEASE	0
CHRONIC ERYTHREMIA IN REMISSION	DISEASE	0
CHRONIC ETHMOIDITIS	DISEASE	0
CHRONIC EUSTACHIAN SALPINGITIS	DISEASE	0
CHRONIC FACTITIOUS ILLNESS WITH PHYSICAL SYMPTOMS	DISEASE	0
CHRONIC FATIGUE SYNDROME	DISEASE	0
CHRONIC FOLLICULAR CONJUNCTIVITIS	DISEASE	0
CHRONIC FRONTAL SINUSITIS	DISEASE	0
CHRONIC FUNGAL OTITIS EXTERNA	DISEASE	0
CHRONIC GLOMERULONEPHRITIS WITH LESION OF MEMBRANOPROLIFERATIVE GLOMERULONEPHRITIS	DISEASE	0
CHRONIC GLOMERULONEPHRITIS WITH LESION OF MEMBRANOUS GLOMERULONEPHRITIS	DISEASE	0
CHRONIC GLOMERULONEPHRITIS WITH LESION OF PROLIFERATIVE GLOMERULONEPHRITIS	DISEASE	0
CHRONIC GONOCOCCAL SALPINGITIS	DISEASE	0
CHRONIC GONORRHEA OF CERVIX	DISEASE	0
CHRONIC GRANULOMATOUS DISEASE	DISEASE	0
CHRONIC HYPOMANIC DISORDER	DISEASE	0
CHRONIC INFLAMMATION OF LACRIMAL PASSAGE	DISEASE	0
CHRONIC INFLAMMATORY DEMYELINATING POLYNEURITIS	DISEASE	0
CHRONIC INFLAMMATORY DEMYELINATING POLYRADICULONEUROPATHY	DISEASE	0
CHRONIC INTERSTITIAL CYSTITIS	DISEASE	0
CHRONIC INTESTINAL VASCULAR INSUFFICIENCY	DISEASE	0
CHRONIC KIDNEY FAILURE	DISEASE	0
CHRONIC LACRIMAL GLAND ENLARGEMENT	DISEASE	0
CHRONIC LARYNGITIS	DISEASE	0
CHRONIC LATENT SCHIZOPHRENIA	DISEASE	0
CHRONIC LEUKEMIA	DISEASE	0
CHRONIC LYMPHOCYTIC LEUKEMIA	DISEASE	0
CHRONIC MAXILLARY SINUSITIS	DISEASE	0
CHRONIC MENINGITIS	DISEASE	0
CHRONIC METABOLIC POLYNEUROPATHY	DISEASE	0
CHRONIC MONOCYTIC LEUKEMIA	DISEASE	0
CHRONIC MUCOCUTANEOUS CANDIDIASIS	DISEASE	0
CHRONIC MYELOID LEUKEMIA	DISEASE	0
CHRONIC MYELOPROLIFERATIVE DISEASE	DISEASE	0
CHRONIC NK-CELL LYMPHOCYTOSIS	DISEASE	0
CHRONIC OBSTRUCTIVE PULMONARY DISEASE	DISEASE	0
CHRONIC ORBITAL INFLAMMATION	DISEASE	0
CHRONIC OTITIS MEDIA WITH EFFUSION	DISEASE	0
CHRONIC PERICHONDRITIS OF PINNA	DISEASE	0
CHRONIC POLYNEUROPATHY	DISEASE	0
CHRONIC PROGRESSIVE EXTERNAL OPHTHALMOPLEGIA	DISEASE	0
CHRONIC PROGRESSIVE MULTIPLE SCLEROSIS	DISEASE	0
CHRONIC PULMONARY HEART DISEASE	DISEASE	0
CHRONIC PURULENT OTITIS MEDIA	DISEASE	0
CHRONIC PYELONEPHRITIS	DISEASE	0
CHRONIC PYELONEPHRITIS WITH LESION OF RENAL MEDULLARY NECROSIS	DISEASE	0
CHRONIC PYELONEPHRITIS WITHOUT LESION OF RENAL MEDULLARY NECROSIS	DISEASE	0
CHRONIC RAPIDLY PROGRESSIVE GLOMERULONEPHRITIS	DISEASE	0
CHRONIC REJECTION OF RENAL TRANSPLANT	DISEASE	0
CHRONIC RENAL INSUFFICIENCY	DISEASE	0
CHRONIC RHEUMATIC PERICARDITIS	DISEASE	0
CHRONIC RHINITIS	DISEASE	0
CHRONIC SALPINGITIS	DISEASE	0
CHRONIC SALPINGO-OOPHORITIS	DISEASE	0
CHRONIC SCHIZOPHRENIA	DISEASE	0
CHRONIC SPHENOIDAL SINUSITIS	DISEASE	0
CHRONIC STATE LATENT SCHIZOPHRENIA WITH ACUTE EXACERBATION	DISEASE	0
CHRONIC SUBINVOLUTION OF UTERUS	DISEASE	0
CHRONIC TIC DISORDER	DISEASE	0
CHRONIC TOXIC POLYNEUROPATHY	DISEASE	0
CHRONIC TUBOTYMPANIC SUPPURATIVE OTITIS MEDIA	DISEASE	0
CHRONIC TYMPANITIS	DISEASE	0
CHRONIC ULCER OF SKIN	DISEASE	0
CHRONIC UNDIFFERENTIATED SCHIZOPHRENIA	DISEASE	0
CHRONIC WASTING DISEASE	DISEASE	0
CHRONOBIOLOGY DISEASE	DISEASE	0
CHRYSEOBACTERIUM INDOLOGENES INFECTIOUS DISEASE	DISEASE	0
CHRYSEOBACTERIUM INDOLOGENES PNEUMONIA	DISEASE	0
CHURG-STRAUSS SYNDROME	DISEASE	0
CHYLOCELE OF TUNICA VAGINALIS	DISEASE	0
CICATRICIAL ECTROPION	DISEASE	0
CICATRICIAL ENTROPION	DISEASE	0
CICATRICIAL LAGOPHTHALMOS	DISEASE	0
CICATRICIAL PEMPHIGOID	DISEASE	0
CILIARY BODY CANCER	DISEASE	0
CILIARY BODY DISEASE	DISEASE	0
CILIARY BODY EPITHELIOID CELL MELANOMA	DISEASE	0
CILIARY BODY MIXED CELL MELANOMA	DISEASE	0
CILIARY BODY SPINDLE CELL MELANOMA	DISEASE	0
CILIOPHORA INFECTIOUS DISEASE	DISEASE	0
CIRCUMSCRIBED STORIFORM COLLAGENOMA	DISEASE	0
CITRULLINEMIA	DISEASE	0
CLASSIC CONGENITAL MESOBLASTIC NEPHROMA	DISEASE	0
CLASSIC KAPOSIS SARCOMA	DISEASE	0
CLASSIC PULMONARY BLASTOMA	DISEASE	0
CLASSIC TYPE LIPOMA	DISEASE	0
CLASSIC VARIANT OF CHROMOPHOBE RENAL CELL CARCINOMA	DISEASE	0
CLASSICAL SWINE FEVER	DISEASE	0
CLEAR CELL ACANTHOMA	DISEASE	0
CLEAR CELL ADENOCARCINOMA	DISEASE	0
CLEAR CELL ADENOFIBROMA	DISEASE	0
CLEAR CELL ADENOMA	DISEASE	0
CLEAR CELL BASAL CELL CARCINOMA	DISEASE	0
CLEAR CELL CHONDROSARCOMA	DISEASE	0
CLEAR CELL CYSTADENOFIBROMA	DISEASE	0
CLEAR CELL EPENDYMOMA	DISEASE	0
CLEAR CELL HIDRADENOMA	DISEASE	0
CLEAR CELL MENINGIOMA	DISEASE	0
CLEAR CELL MYOMELANOCYTIC TUMOR OF THE FALCIFORM LIGAMENT/LIGAMENTUM TERES	DISEASE	0
CLEAR CELL SARCOMA	DISEASE	0
CLEAR CELL SQUAMOUS CELL SKIN CARCINOMA	DISEASE	0
CLEAR CELL VARIANT INFILTRATING BLADDER UROTHELIAL CARCINOMA	DISEASE	0
CLEFT LIP	DISEASE	0
CLEFT PALATE	DISEASE	0
CLEIDOCRANIAL DYSPLASIA	DISEASE	0
CLITORIS CANCER	DISEASE	0
CLIVUS CHONDROID CHORDOMA	DISEASE	0
CLIVUS CHORDOMA	DISEASE	0
CLIVUS MENINGIOMA	DISEASE	0
CLL/SLL	DISEASE	0
CLOACOGENIC CARCINOMA	DISEASE	0
CLONORCHIASIS	DISEASE	0
CLOSTRIDIUM DIFFICILE INTESTINAL INFECTIOUS DISEASE	DISEASE	0
CLOSTRIDIUM PERFRINGENS GASTROENTERITIS	DISEASE	0
CLOUSTON SYNDROME	DISEASE	0
CLUBFOOT	DISEASE	0
CNS CHORIOCARCINOMA	DISEASE	0
CNS DEMYELINATING AUTOIMMUNE DISEASE	DISEASE	0
CNS METASTASES	DISEASE	0
COAGULATION FACTOR DEFICIENCY	DISEASE	0
COAGULATION PROTEIN DISEASE	DISEASE	0
COATS DISEASE	DISEASE	0
COBBLESTONE RETINAL DEGENERATION	DISEASE	0
COCAINE ABUSE	DISEASE	0
COCAINE DEPENDENCE	DISEASE	0
COCCIDIA INFECTIOUS DISEASE	DISEASE	0
COCCIDIOIDAL MENINGITIS	DISEASE	0
COCCIDIOIDOMYCOSIS	DISEASE	1
COCCIDIOSIS	DISEASE	0
COCHLEAR DISEASE	DISEASE	0
COCKADE NEVUS	DISEASE	0
COCKAYNE SYNDROME	DISEASE	0
COENUROSIS	DISEASE	0
COENZYME Q10 DEFICIENCY DISEASE	DISEASE	0
COFFIN-LOWRY SYNDROME	DISEASE	0
COFFIN-SIRIS SYNDROME	DISEASE	0
COGNITIVE DISORDER	DISEASE	0
COLD INJURY SYNDROME OF NEWBORN	DISEASE	0
COLLAGEN DISEASE	DISEASE	0
COLLAGEN NEVUS OF SKIN	DISEASE	0
COLLECTING DUCT CARCINOMA	DISEASE	0
COLLOID ADENOMA	DISEASE	0
COLLOID CARCINOMA OF THE PANCREAS	DISEASE	0
COLOBOMA	DISEASE	0
COLOBOMA OF OPTIC NERVE	DISEASE	0
COLON ADENOCARCINOMA	DISEASE	0
COLON CANCER	DISEASE	0
COLON CARCINOMA	DISEASE	0
COLON CARCINOMA IN SITU	DISEASE	0
COLON KAPOSI SARCOMA	DISEASE	0
COLON LEIOMYOMA	DISEASE	0
COLON LEIOMYOSARCOMA	DISEASE	0
COLON LYMPHOMA	DISEASE	0
COLON MUCINOUS ADENOCARCINOMA	DISEASE	0
COLON NEUROENDOCRINE NEOPLASM	DISEASE	0
COLON SARCOMA	DISEASE	0
COLON SIGNET RING ADENOCARCINOMA	DISEASE	0
COLON SMALL CELL CARCINOMA	DISEASE	0
COLON SQUAMOUS CELL CARCINOMA	DISEASE	0
COLONIC DISEASE	DISEASE	0
COLONIC GANGLIONEUROMA	DISEASE	0
COLONIC L-CELL GLUCAGON-LIKE PEPTIDE PRODUCING TUMOR	DISEASE	0
COLONIC LYMPHANGIOMA	DISEASE	0
COLONIC NEOPLASM	DISEASE	0
COLONIC PSEUDO-OBSTRUCTION	DISEASE	0
COLOR AGNOSIA	DISEASE	0
COLOR BLINDNESS	DISEASE	0
COLOR VISION DEFECT	DISEASE	0
COLORADO TICK FEVER	DISEASE	0
COLORADO TICK FEVER ENCEPHALITIS	DISEASE	0
COLORECTAL CANCER	DISEASE	0
COLUMNAR CELL VARIANT PAPILLARY CARCINOMA	DISEASE	0
COMBAT DISORDER	DISEASE	0
COMBINED CARCINOMA OF LUNG	DISEASE	0
COMBINED HEPATOCELLULAR CARCINOMA AND CHOLANGIOCARCINOMA	DISEASE	0
COMBINED T CELL AND B CELL IMMUNODEFICIENCY	DISEASE	0
COMBINED THYMOMA	DISEASE	0
COMEDO CARCINOMA	DISEASE	0
COMMENSAL ACTINOMYCETALES INFECTIOUS DISEASE	DISEASE	0
COMMENSAL ALCALIGENACEAE INFECTIOUS DISEASE	DISEASE	0
COMMENSAL BACTERIAL INFECTIOUS DISEASE	DISEASE	0
COMMENSAL BACTEROIDACEAE INFECTIOUS DISEASE	DISEASE	0
COMMENSAL BIFIDOBACTERIACEAE INFECTIOUS DISEASE	DISEASE	0
COMMENSAL BIFIDOBACTERIALES INFECTIOUS DISEASE	DISEASE	0
COMMENSAL CHLAMYDIACEAE INFECTIOUS DISEASE	DISEASE	0
COMMENSAL CLOSTRIDIACEAE INFECTIOUS DISEASE	DISEASE	0
COMMENSAL CLOSTRIDIUM INFECTIOUS DISEASE	DISEASE	0
COMMENSAL DESULFOVIBRIONACEAE INFECTIOUS DISEASE	DISEASE	0
COMMENSAL ENTEROBACTERIACEAE INFECTIOUS DISEASE	DISEASE	0
COMMENSAL ESCHERICHIA COLI INFECTIOUS DISEASE	DISEASE	0
COMMENSAL FUSOBACTERIACEAE INFECTIOUS DISEASE	DISEASE	0
COMMENSAL HAEMOPHILUS INFECTIOUS DISEASE	DISEASE	0
COMMENSAL HELICOBACTER INFECTIOUS DISEASE	DISEASE	0
COMMENSAL HELICOBACTERACEAE INFECTIOUS DISEASE	DISEASE	0
COMMENSAL KLEBSIELLA INFECTIOUS DISEASE	DISEASE	0
COMMENSAL MYCOPLASMA INFECTIOUS DISEASE	DISEASE	0
COMMENSAL MYCOPLASMATACEAE INFECTIOUS DISEASE	DISEASE	0
COMMENSAL MYCOPLASMATALES INFECTIOUS DISEASE	DISEASE	0
[truncated: 6,764 more rows]
