# Supplementary material for: Renal Disease in Cats and Dogs—Lessons Learned from Text-Mined Trends in Humans
Source: Animals (Basel). 2024 Nov 21;14(23):3349. doi: 10.3390/ani14233349 (PMC11639467; doi:10.3390/ani14233349)
Supplement: Supplementary file 1 [file animals-14-03349-s001.zip › animals-3285634-supplementary/Supplementary_file_S2/dog_ckd_Dis_symptom_network_withPain.txt]

NODE1/	NODE2	EDGE_COUNT
BILIRUBIN METABOLIC DISORDER	ANEMIA	1
DIARRHEA	ABDOMINAL PAIN	1
DIARRHEA	ANOREXIA	2
DIARRHEA	ANURIA	1
DIARRHEA	DEHYDRATION	2
DIARRHEA	DIARRHEA	12
DIARRHEA	LETHARGY	1
DIARRHEA	PAIN	1
DIARRHEA	VOMITING	4
DIARRHEA	WEIGHT LOSS	1
HYPOTHYROIDISM	LETHARGY	2
HYPOTHYROIDISM	POLYDIPSIA	1
HYPOTHYROIDISM	POLYURIA	1
HYPOTHYROIDISM	VOMITING	1
CYSTITIS	ANEMIA	1
PRE-ECLAMPSIA	ANEMIA	1
MASTOCYTOSIS	HEMORRHAGE	1
MASTOCYTOSIS	PROSTATITIS	1
MULTICYSTIC DYSPLASTIC KIDNEY	ANOREXIA	1
MULTICYSTIC DYSPLASTIC KIDNEY	POLYDIPSIA	1
MULTICYSTIC DYSPLASTIC KIDNEY	POLYURIA	1
MULTICYSTIC DYSPLASTIC KIDNEY	VOMITING	1
EHRLICHIOSIS	LETHARGY	1
EHRLICHIOSIS	WEIGHT LOSS	1
NEPHROTIC SYNDROME	ANEMIA	2
NEPHROTIC SYNDROME	ANOREXIA	1
NEPHROTIC SYNDROME	DIARRHEA	1
NEPHROTIC SYNDROME	HEMATURIA	1
NEPHROTIC SYNDROME	LETHARGY	1
BRONCHOPNEUMONIA	HEMORRHAGE	1
GASTRIC DILATATION	DEHYDRATION	1
PARASITIC INFECTIOUS DISEASE	ANEMIA	1
SARCOMA	ANEMIA	1
SARCOMA	HEMATURIA	1
SARCOMA	LETHARGY	2
SARCOMA	PAIN	2
POTASSIUM DEFICIENCY	DEHYDRATION	1
LYME DISEASE	ANEMIA	1
LYME DISEASE	ANOREXIA	2
LYME DISEASE	HEMATURIA	1
LYME DISEASE	POLYDIPSIA	1
LYME DISEASE	POLYURIA	1
LYME DISEASE	WEIGHT LOSS	1
HYPERCALCEMIA	ANOREXIA	2
HYPERCALCEMIA	ANURIA	1
HYPERCALCEMIA	DIARRHEA	1
HYPERCALCEMIA	LETHARGY	2
HYPERCALCEMIA	POLYDIPSIA	3
HYPERCALCEMIA	POLYURIA	4
HYPERCALCEMIA	VOMITING	1
HYPERCALCEMIA	WEIGHT LOSS	1
HEPATITIS	GASTROINTESTINAL HEMORRHAGE	1
HEPATITIS	OLIGURIA	1
HEPATITIS	VOMITING	1
URETERAL OBSTRUCTION	ANURIA	2
URETERAL OBSTRUCTION	DEHYDRATION	1
URETERAL OBSTRUCTION	HEMATURIA	2
URETERAL OBSTRUCTION	HEMORRHAGE	1
URETERAL OBSTRUCTION	PAIN	2
URETERAL OBSTRUCTION	POLYURIA	1
URETERAL OBSTRUCTION	VOMITING	1
CARDIOMYOPATHY	ANURIA	1
HEPATORENAL SYNDROME	DEHYDRATION	1
HEPATORENAL SYNDROME	DIARRHEA	1
HEPATORENAL SYNDROME	VOMITING	1
RENAL ARTERY OBSTRUCTION	HEMORRHAGE	7
RENAL ARTERY OBSTRUCTION	OLIGURIA	2
RENAL ARTERY OBSTRUCTION	POLYURIA	1
THYMOMA	ANOREXIA	1
THYMOMA	DIARRHEA	1
THYMOMA	LETHARGY	1
KIDNEY FAILURE CHRONIC	ANEMIA	23
KIDNEY FAILURE CHRONIC	ANOREXIA	4
KIDNEY FAILURE CHRONIC	ANURIA	1
KIDNEY FAILURE CHRONIC	APPETITE	4
KIDNEY FAILURE CHRONIC	DEHYDRATION	3
KIDNEY FAILURE CHRONIC	DIARRHEA	1
KIDNEY FAILURE CHRONIC	FATIGUE	1
KIDNEY FAILURE CHRONIC	HEMATURIA	3
KIDNEY FAILURE CHRONIC	HEMORRHAGE	3
KIDNEY FAILURE CHRONIC	LETHARGY	5
KIDNEY FAILURE CHRONIC	OLIGURIA	2
KIDNEY FAILURE CHRONIC	PAIN	2
KIDNEY FAILURE CHRONIC	POLYDIPSIA	5
KIDNEY FAILURE CHRONIC	POLYURIA	10
KIDNEY FAILURE CHRONIC	PROSTATITIS	1
KIDNEY FAILURE CHRONIC	VOMITING	5
KIDNEY FAILURE CHRONIC	WEIGHT LOSS	5
PULMONARY EDEMA	ANEMIA	2
POLYCYTHEMIA	ANEMIA	3
POLYCYTHEMIA	ANOREXIA	2
POLYCYTHEMIA	LETHARGY	2
POLYCYTHEMIA	POLYDIPSIA	2
POLYCYTHEMIA	POLYURIA	2
POLYCYTHEMIA	VOMITING	1
SERTOLI CELL TUMOR	VOMITING	1
ASTHMA	VOMITING	1
CAROTID ARTERY THROMBOSIS	GASTROINTESTINAL HEMORRHAGE	1
CAROTID ARTERY THROMBOSIS	HEMATURIA	1
VASCULITIS	ANURIA	1
VASCULITIS	VOMITING	1
NEUTROPENIA	ULCER	1
RETINAL DETACHMENT	ANEMIA	1
RETINAL DETACHMENT	HEMORRHAGE	2
PANCREATITIS	ABDOMINAL PAIN	1
PANCREATITIS	ANEMIA	1
PANCREATITIS	ANURIA	1
PANCREATITIS	DIARRHEA	2
PANCREATITIS	GASTROINTESTINAL HEMORRHAGE	1
PANCREATITIS	HEMORRHAGE	2
PANCREATITIS	LETHARGY	1
PANCREATITIS	PAIN	1
PANCREATITIS	VOMITING	2
RICKETS	LETHARGY	1
HYPOGLYCEMIA	VOMITING	1
CHOLERA	DIARRHEA	1
PNEUMONIA	ANOREXIA	1
PNEUMONIA	DIARRHEA	1
PNEUMONIA	LETHARGY	1
PNEUMONIA	NECK PAIN	1
PNEUMONIA	PAIN	1
OSTEOSARCOMA	ANOREXIA	1
OSTEOSARCOMA	APPETITE	1
OSTEOSARCOMA	HEMATURIA	1
OSTEOSARCOMA	LETHARGY	1
OSTEOSARCOMA	PAIN	1
OSTEOSARCOMA	WEIGHT LOSS	1
SYSTEMIC INFLAMMATORY RESPONSE SYNDROME	ANURIA	1
CRYPTOCOCCOSIS	POLYDIPSIA	1
CRYPTOCOCCOSIS	POLYURIA	1
KIDNEY CORTEX NECROSIS	ANURIA	1
KIDNEY CORTEX NECROSIS	DEHYDRATION	1
KIDNEY CORTEX NECROSIS	HEMORRHAGE	2
KIDNEY CORTEX NECROSIS	PAIN	1
HYPERALDOSTERONISM	DEHYDRATION	1
HYPERALDOSTERONISM	PAIN	1
LIVER CIRRHOSIS	ANURIA	1
LIVER CIRRHOSIS	HEMORRHAGE	1
LIVER CIRRHOSIS	OLIGURIA	1
VACCINIA	ANEMIA	1
ACHALASIA	POLYDIPSIA	1
ACHALASIA	POLYURIA	1
DIROFILARIASIS	HEMATURIA	2
DIROFILARIASIS	PROSTATITIS	1
SITUS INVERSUS	POLYDIPSIA	1
SITUS INVERSUS	POLYURIA	1
HYPERGLYCEMIA	GASTROINTESTINAL HEMORRHAGE	1
LEIOMYOMA	HEMATURIA	1
LEIOMYOMA	POLYDIPSIA	1
LEIOMYOMA	POLYURIA	1
OBESITY	WEIGHT LOSS	3
HEMOLYTIC-UREMIC SYNDROME	ANEMIA	3
HEMOLYTIC-UREMIC SYNDROME	ANOREXIA	2
HEMOLYTIC-UREMIC SYNDROME	DIARRHEA	3
HEMOLYTIC-UREMIC SYNDROME	LETHARGY	1
HEMOLYTIC-UREMIC SYNDROME	VOMITING	2
PLACENTAL ABRUPTION	ANURIA	1
GLOMERULONEPHRITIS	ABDOMINAL PAIN	1
GLOMERULONEPHRITIS	ANEMIA	6
GLOMERULONEPHRITIS	ANURIA	1
GLOMERULONEPHRITIS	APPETITE	1
GLOMERULONEPHRITIS	DEHYDRATION	2
GLOMERULONEPHRITIS	DIARRHEA	3
GLOMERULONEPHRITIS	HEMATURIA	4
GLOMERULONEPHRITIS	HEMORRHAGE	4
GLOMERULONEPHRITIS	LETHARGY	1
GLOMERULONEPHRITIS	MELENA	2
GLOMERULONEPHRITIS	PAIN	3
GLOMERULONEPHRITIS	POLYDIPSIA	1
GLOMERULONEPHRITIS	POLYURIA	2
GLOMERULONEPHRITIS	VOMITING	4
GLOMERULONEPHRITIS	WEIGHT LOSS	4
BRAIN EDEMA	ANEMIA	1
BRAIN EDEMA	DEHYDRATION	1
HEMOGLOBINURIA	DEHYDRATION	1
MITRAL VALVE INSUFFICIENCY	ANEMIA	1
LYMPHEDEMA	MELENA	1
LEPTOSPIROSIS	ABDOMINAL PAIN	1
LEPTOSPIROSIS	ANEMIA	1
LEPTOSPIROSIS	ANOREXIA	2
LEPTOSPIROSIS	DEHYDRATION	2
LEPTOSPIROSIS	DIARRHEA	2
LEPTOSPIROSIS	HEMATURIA	1
LEPTOSPIROSIS	HEMORRHAGE	1
LEPTOSPIROSIS	LETHARGY	1
LEPTOSPIROSIS	PAIN	1
LEPTOSPIROSIS	POLYDIPSIA	1
LEPTOSPIROSIS	POLYURIA	1
LEPTOSPIROSIS	VOMITING	3
LEPTOSPIROSIS	WEIGHT LOSS	2
KIDNEY PAPILLARY NECROSIS	ANEMIA	1
KIDNEY PAPILLARY NECROSIS	DEHYDRATION	1
KIDNEY PAPILLARY NECROSIS	POLYURIA	1
KIDNEY PAPILLARY NECROSIS	ULCER	1
BLASTOMYCOSIS	HEMORRHAGE	1
BLASTOMYCOSIS	PROSTATITIS	1
LEUKOPENIA	ANEMIA	1
LEUKOPENIA	POLYURIA	1
THROMBOCYTOPENIA	ANEMIA	5
THROMBOCYTOPENIA	ANOREXIA	2
THROMBOCYTOPENIA	HEMORRHAGE	2
THROMBOCYTOPENIA	LETHARGY	1
THROMBOCYTOPENIA	NECK PAIN	1
THROMBOCYTOPENIA	PAIN	1
THROMBOCYTOPENIA	POLYDIPSIA	1
THROMBOCYTOPENIA	POLYURIA	2
HYPOPARATHYROIDISM	ANOREXIA	1
HYPOPARATHYROIDISM	ANURIA	1
HYPOPARATHYROIDISM	OLIGURIA	1
HYPOPARATHYROIDISM	POLYDIPSIA	1
HYPOPARATHYROIDISM	POLYURIA	1
SINUSITIS	POLYDIPSIA	1
SINUSITIS	POLYURIA	1
HYDRONEPHROSIS	ABDOMINAL PAIN	2
HYDRONEPHROSIS	ANEMIA	1
HYDRONEPHROSIS	ANOREXIA	1
HYDRONEPHROSIS	ANURIA	2
HYDRONEPHROSIS	APPETITE	1
HYDRONEPHROSIS	HEMORRHAGE	3
HYDRONEPHROSIS	LETHARGY	1
HYDRONEPHROSIS	PAIN	3
HYDRONEPHROSIS	VOMITING	3
HYPERSENSITIVITY REACTION TYPE I DISEASE	ANURIA	1
HYPERSENSITIVITY REACTION TYPE I DISEASE	VOMITING	1
ALOPECIA	ULCER	1
MALNUTRITION	ANOREXIA	1
FUNGAL INFECTIOUS DISEASE	LETHARGY	1
FUNGAL INFECTIOUS DISEASE	POLYDIPSIA	1
FUNGAL INFECTIOUS DISEASE	POLYURIA	1
CALCINOSIS	ANEMIA	2
CALCINOSIS	ANOREXIA	1
CALCINOSIS	PAIN	1
CALCINOSIS	POLYDIPSIA	1
CALCINOSIS	POLYURIA	1
CALCINOSIS	VOMITING	1
FIBROSARCOMA	ANOREXIA	1
FIBROSARCOMA	VOMITING	1
PYURIA	ANEMIA	1
PYURIA	HEMATURIA	1
LEUKEMIA	ANEMIA	1
ISCHEMIA	ANURIA	7
ISCHEMIA	DEHYDRATION	1
ISCHEMIA	HEMATURIA	2
ISCHEMIA	HEMORRHAGE	9
ISCHEMIA	OLIGURIA	5
ISCHEMIA	POLYURIA	1
SYNDROME	ANEMIA	2
SYNDROME	HEMORRHAGE	3
SYNDROME	VOMITING	1
RHABDOMYOSARCOMA	HEMORRHAGE	1
RHABDOMYOSARCOMA	PROSTATITIS	1
HYPERCHOLESTEROLEMIA	ANEMIA	1
HYPERCHOLESTEROLEMIA	HEMATURIA	1
CHOLELITHIASIS	GASTROINTESTINAL HEMORRHAGE	2
CHOLELITHIASIS	HEMORRHAGE	1
LEUKEMOID REACTION	ANEMIA	1
INTESTINAL OBSTRUCTION	MELENA	1
ADENOMA	ABDOMINAL PAIN	1
ADENOMA	ANOREXIA	1
ADENOMA	HEMATURIA	1
ADENOMA	LETHARGY	2
ADENOMA	PAIN	1
ADENOMA	WEIGHT LOSS	1
HYPOPITUITARISM	POLYDIPSIA	2
HYPOPITUITARISM	POLYURIA	3
PNEUMOTHORAX	DEHYDRATION	1
ANGIOSARCOMA	ANEMIA	1
ANGIOSARCOMA	ANOREXIA	1
ANGIOSARCOMA	DIARRHEA	1
ANGIOSARCOMA	HEMATURIA	3
ANGIOSARCOMA	PROSTATITIS	1
PROTEINURIA	ANEMIA	6
PROTEINURIA	ANOREXIA	6
PROTEINURIA	ANURIA	5
PROTEINURIA	DEHYDRATION	1
PROTEINURIA	DIARRHEA	1
PROTEINURIA	GASTROINTESTINAL HEMORRHAGE	1
PROTEINURIA	HEMATURIA	8
PROTEINURIA	LETHARGY	2
PROTEINURIA	POLYDIPSIA	4
PROTEINURIA	POLYURIA	7
PROTEINURIA	PROSTATITIS	1
PROTEINURIA	VOMITING	4
PROTEINURIA	WEIGHT LOSS	1
PERICARDITIS	DIARRHEA	1
ADENOCARCINOMA	ANEMIA	1
ADENOCARCINOMA	HEMATURIA	6
ADENOCARCINOMA	HEMORRHAGE	2
ADENOCARCINOMA	PAIN	1
INTRACRANIAL ANEURYSM	GASTROINTESTINAL HEMORRHAGE	1
INTRACRANIAL ANEURYSM	HEMATURIA	1
NEPHROSIS	ANOREXIA	1
NEPHROSIS	ANURIA	2
NEPHROSIS	DEHYDRATION	3
NEPHROSIS	DIARRHEA	1
NEPHROSIS	GASTROINTESTINAL HEMORRHAGE	1
NEPHROSIS	HEMORRHAGE	1
NEPHROSIS	ULCER	1
NEPHROSIS	VOMITING	1
NEPHROSIS	WEIGHT LOSS	1
FOOD ALLERGY	VOMITING	1
LYMPHOMA	ANEMIA	1
LYMPHOMA	ANURIA	1
LYMPHOMA	LETHARGY	3
LYMPHOMA	MELENA	1
LYMPHOMA	POLYDIPSIA	1
CORONARY ARTERY DISEASE	ANURIA	1
URETHRITIS	ANURIA	1
URETHRITIS	HEMATURIA	1
URETHRITIS	POLYURIA	1
PYELONEPHRITIS	ANOREXIA	2
PYELONEPHRITIS	ANURIA	1
PYELONEPHRITIS	DEHYDRATION	3
PYELONEPHRITIS	DIARRHEA	1
PYELONEPHRITIS	HEMATURIA	4
PYELONEPHRITIS	HEMORRHAGE	3
PYELONEPHRITIS	LETHARGY	2
PYELONEPHRITIS	NAUSEA	1
PYELONEPHRITIS	PAIN	2
PYELONEPHRITIS	POLYDIPSIA	2
PYELONEPHRITIS	POLYURIA	3
PYELONEPHRITIS	VOMITING	2
DISSEMINATED INTRAVASCULAR COAGULATION	ANURIA	1
DISSEMINATED INTRAVASCULAR COAGULATION	PAIN	1
VESICOURETERAL REFLUX	ANURIA	1
VESICOURETERAL REFLUX	APPETITE	1
VESICOURETERAL REFLUX	HEMATURIA	2
VESICOURETERAL REFLUX	LETHARGY	1
VESICOURETERAL REFLUX	VOMITING	1
POLYCYTHEMIA VERA	ANEMIA	1
POLYCYTHEMIA VERA	HEMORRHAGE	1
ARTHRITIS	ANEMIA	2
ARTHRITIS	DEHYDRATION	1
ARTHRITIS	DIARRHEA	2
ARTHRITIS	HEMATURIA	1
ARTHRITIS	VOMITING	1
ECHINOCOCCOSIS	PAIN	1
CHONDROSARCOMA	HEMORRHAGE	1
CHONDROSARCOMA	LETHARGY	1
CHONDROSARCOMA	PROSTATITIS	1
CARCINOMA	ANEMIA	1
CARCINOMA	ANOREXIA	1
CARCINOMA	HEMATURIA	1
CARCINOMA	LETHARGY	2
CARCINOMA	PAIN	1
CARCINOMA	WEIGHT LOSS	1
EOSINOPHILIA	MELENA	1
PULMONARY FIBROSIS	ULCER	1
ACROMEGALY	POLYDIPSIA	1
ACROMEGALY	POLYURIA	1
HEMANGIOMA	HEMATURIA	4
UREMIA	ABDOMINAL PAIN	1
UREMIA	ANEMIA	19
UREMIA	ANOREXIA	6
UREMIA	ANURIA	6
UREMIA	APPETITE	1
UREMIA	DEHYDRATION	5
UREMIA	DIARRHEA	5
UREMIA	GASTROINTESTINAL HEMORRHAGE	3
UREMIA	HEMATURIA	4
UREMIA	HEMORRHAGE	9
UREMIA	LETHARGY	1
UREMIA	NAUSEA	1
UREMIA	PAIN	1
UREMIA	POLYDIPSIA	1
UREMIA	POLYURIA	3
UREMIA	VOMITING	4
UREMIA	WEIGHT LOSS	3
BLINDNESS	HEMORRHAGE	1
BLINDNESS	VOMITING	1
ANEMIA	ANEMIA	46
ANEMIA	APPETITE	1
ANEMIA	DIARRHEA	1
ANEMIA	FATIGUE	1
ANEMIA	GASTROINTESTINAL HEMORRHAGE	1
ANEMIA	HEMATURIA	1
ANEMIA	HEMORRHAGE	3
ANEMIA	POLYURIA	1
ANEMIA	VOMITING	1
ANURIA	ANURIA	85
ANURIA	DEHYDRATION	4
ANURIA	HEMATURIA	1
ANURIA	HEMORRHAGE	4
ANURIA	OLIGURIA	12
ANURIA	POLYURIA	6
DIABETES INSIPIDUS	ANURIA	1
DIABETES INSIPIDUS	DEHYDRATION	7
DIABETES INSIPIDUS	DIARRHEA	1
DIABETES INSIPIDUS	HEMORRHAGE	2
DIABETES INSIPIDUS	LETHARGY	1
DIABETES INSIPIDUS	PAIN	1
DIABETES INSIPIDUS	POLYDIPSIA	13
DIABETES INSIPIDUS	POLYURIA	29
INTUSSUSCEPTION	HEMORRHAGE	1
INTUSSUSCEPTION	VOMITING	1
HYPOKALEMIA	DEHYDRATION	1
HYPOKALEMIA	DIARRHEA	2
HYPOKALEMIA	POLYDIPSIA	1
HYPOKALEMIA	POLYURIA	4
ADRENAL GLAND HYPERFUNCTION	HEMORRHAGE	1
ADRENAL GLAND HYPERFUNCTION	LETHARGY	1
ADRENAL GLAND HYPERFUNCTION	POLYDIPSIA	3
ADRENAL GLAND HYPERFUNCTION	POLYURIA	3
ADRENAL GLAND HYPERFUNCTION	VOMITING	1
BONE INFLAMMATION DISEASE	MELENA	1
DIABETES MELLITUS	DEHYDRATION	2
DIABETES MELLITUS	DIARRHEA	1
DIABETES MELLITUS	POLYURIA	2
FANCONI SYNDROME	ANOREXIA	5
FANCONI SYNDROME	DEHYDRATION	1
FANCONI SYNDROME	DIARRHEA	1
FANCONI SYNDROME	LETHARGY	5
FANCONI SYNDROME	PAIN	1
FANCONI SYNDROME	POLYDIPSIA	8
FANCONI SYNDROME	POLYURIA	7
FANCONI SYNDROME	VOMITING	4
FANCONI SYNDROME	WEIGHT LOSS	3
HYPERPARATHYROIDISM	ANEMIA	1
HYPERPARATHYROIDISM	POLYDIPSIA	1
HYPERPARATHYROIDISM	POLYURIA	1
PERITONITIS	ANURIA	1
PERITONITIS	DIARRHEA	1
PERITONITIS	VOMITING	1
MULTIPLE MYELOMA	HEMORRHAGE	1
MULTIPLE MYELOMA	PROSTATITIS	1
SHWARTZMAN PHENOMENON	HEMORRHAGE	1
LEIOMYOSARCOMA	POLYURIA	1
PROSTATITIS	ANURIA	1
PROSTATITIS	HEMATURIA	1
PROSTATITIS	HEMORRHAGE	1
PROSTATITIS	POLYURIA	1
PROSTATITIS	PROSTATITIS	2
NEPHRITIS	ANEMIA	1
NEPHRITIS	ANOREXIA	1
NEPHRITIS	DEHYDRATION	1
NEPHRITIS	DIARRHEA	2
NEPHRITIS	HEMATURIA	1
NEPHRITIS	HEMORRHAGE	1
NEPHRITIS	POLYURIA	2
CHOLESTASIS	ANURIA	1
CHOLESTASIS	GASTROINTESTINAL HEMORRHAGE	1
CHOLESTASIS	HEMORRHAGE	1
INAPPROPRIATE ADH SYNDROME	DEHYDRATION	1
INAPPROPRIATE ADH SYNDROME	HEMORRHAGE	1
LEYDIG CELL TUMOR	ANEMIA	1
PYODERMA	DEHYDRATION	1
PYODERMA	DIARRHEA	1
RETINITIS	ANEMIA	1
BRONCHITIS	POLYDIPSIA	1
BRONCHITIS	POLYURIA	1
MYOCARDITIS	ANOREXIA	1
MYOCARDITIS	LETHARGY	1
MYOCARDITIS	NECK PAIN	1
MYOCARDITIS	PAIN	1
WEST NILE FEVER	VOMITING	1
BABESIOSIS	ANEMIA	4
BABESIOSIS	DIARRHEA	1
BABESIOSIS	LETHARGY	1
BABESIOSIS	POLYDIPSIA	1
BABESIOSIS	POLYURIA	1
RABIES	CONSTIPATION	1
RABIES	DEHYDRATION	1
RABIES	HEADACHE	1
RABIES	HEMATURIA	1
RABIES	OLIGURIA	1
RABIES	PAIN	1
RABIES	VOMITING	1
BRONCHIECTASIS	POLYDIPSIA	1
BRONCHIECTASIS	POLYURIA	1
AMYLOIDOSIS	ANEMIA	3
AMYLOIDOSIS	ANOREXIA	4
AMYLOIDOSIS	DEHYDRATION	1
AMYLOIDOSIS	HEMATURIA	1
AMYLOIDOSIS	LETHARGY	5
AMYLOIDOSIS	POLYDIPSIA	3
AMYLOIDOSIS	POLYURIA	2
AMYLOIDOSIS	VOMITING	3
AMYLOIDOSIS	WEIGHT LOSS	3
URETHRAL OBSTRUCTION	HEMATURIA	1
URETHRAL OBSTRUCTION	HEMORRHAGE	1
MENINGOENCEPHALITIS	ANEMIA	1
HYPERTENSION	ANEMIA	2
HYPERTENSION	ANOREXIA	1
HYPERTENSION	ANURIA	1
HYPERTENSION	DEHYDRATION	2
HYPERTENSION	HEMATURIA	1
HYPERTENSION	HEMORRHAGE	3
HYPERTENSION	OLIGURIA	1
IRITIS	DIARRHEA	1
CREUTZFELDT-JAKOB SYNDROME	HEMORRHAGE	1
CREUTZFELDT-JAKOB SYNDROME	PROSTATITIS	1
SPONDYLITIS	HEMORRHAGE	1
SPONDYLITIS	PROSTATITIS	1
THROMBOPHLEBITIS	ANEMIA	1
THROMBOPHLEBITIS	HEMORRHAGE	2
THROMBOPHLEBITIS	ULCER	1
HEPATIC ENCEPHALOPATHY	ANEMIA	1
HEPATIC ENCEPHALOPATHY	GASTROINTESTINAL HEMORRHAGE	1
HEPATIC ENCEPHALOPATHY	LETHARGY	1
HEPATIC ENCEPHALOPATHY	VOMITING	1
LEISHMANIASIS	VOMITING	1
HEMOCHROMATOSIS	HEMORRHAGE	1
HEMOCHROMATOSIS	PROSTATITIS	1
HYPERTHYROIDISM	ANEMIA	1
HYPERTHYROIDISM	APPETITE	1
HYPERTHYROIDISM	HEMORRHAGE	1
GASTROENTERITIS	ANEMIA	1
KARTAGENER SYNDROME	POLYDIPSIA	1
KARTAGENER SYNDROME	POLYURIA	1
DIARRHEA	ANURIA	1
NAUSEA	PAIN	1
PAIN	OLIGURIA	3
GASTROINTESTINAL HEMORRHAGE	ANEMIA	2
HEADACHE	DEHYDRATION	1
NAUSEA	ANOREXIA	1
VOMITING	ANEMIA	9
ANEMIA	POLYDIPSIA	6
ANOREXIA	PAIN	7
LETHARGY	WEIGHT LOSS	10
CONSTIPATION	OLIGURIA	1
ANEMIA	DEHYDRATION	1
HEMATURIA	PROSTATITIS	1
EMESIS	NAUSEA	2
PAIN	LETHARGY	6
APPETITE	LETHARGY	3
HEADACHE	CONSTIPATION	1
HEMORRHAGE	APPETITE	1
ANURIA	HEMORRHAGE	4
POLYURIA	DIARRHEA	3
OLIGURIA	HEADACHE	1
DIARRHEA	ANOREXIA	9
DEHYDRATION	HEMORRHAGE	3
LETHARGY	ANEMIA	7
ANOREXIA	POLYURIA	9
ANOREXIA	HEMATURIA	4
VOMITING	WEIGHT LOSS	11
OLIGURIA	DIARRHEA	1
POLYURIA	HEADACHE	1
ABDOMINAL PAIN	POLYURIA	1
ANURIA	DEHYDRATION	4
POLYURIA	DEHYDRATION	2
ANURIA	POLYDIPSIA	1
GASTROINTESTINAL HEMORRHAGE	HEMATURIA	2
ABDOMINAL PAIN	POLYDIPSIA	1
OLIGURIA	HEMORRHAGE	1
EMESIS	LETHARGY	1
DIARRHEA	ABDOMINAL PAIN	2
OLIGURIA	DEHYDRATION	1
ANOREXIA	POLYDIPSIA	10
ANOREXIA	LETHARGY	25
POLYURIA	HEMORRHAGE	1
DIARRHEA	VOMITING	18
PAIN	VOMITING	11
POLYDIPSIA	POLYURIA	54
WEIGHT LOSS	DEHYDRATION	2
ANEMIA	HEMORRHAGE	5
DEHYDRATION	CONSTIPATION	1
DIARRHEA	HALITOSIS	1
ABDOMINAL PAIN	NAUSEA	1
GASTROINTESTINAL HEMORRHAGE	POLYURIA	1
ABDOMINAL PAIN	DEHYDRATION	1
POLYURIA	LETHARGY	9
HEADACHE	PAIN	1
HEMATURIA	POLYURIA	2
HEMATURIA	LETHARGY	5
HEMORRHAGE	LETHARGY	1
ANOREXIA	HEMORRHAGE	1
VOMITING	ABDOMINAL PAIN	9
HEMATURIA	WEIGHT LOSS	2
OLIGURIA	LETHARGY	2
POLYDIPSIA	VOMITING	8
LETHARGY	HALITOSIS	1
ANOREXIA	DEHYDRATION	5
NECK PAIN	ANOREXIA	1
HEMORRHAGE	VOMITING	4
WEIGHT LOSS	PAIN	1
POLYDIPSIA	WEIGHT LOSS	5
PROSTATITIS	HEMORRHAGE	1
ABDOMINAL PAIN	PAIN	14
HEADACHE	HEMATURIA	1
DEHYDRATION	DIARRHEA	5
LETHARGY	ABDOMINAL PAIN	1
APPETITE	DIARRHEA	2
NAUSEA	VOMITING	2
VOMITING	HALITOSIS	1
ANURIA	LETHARGY	2
POLYDIPSIA	LETHARGY	10
LETHARGY	VOMITING	22
HEMORRHAGE	DIARRHEA	2
HEMATURIA	PAIN	4
DEHYDRATION	PAIN	4
POLYURIA	PAIN	2
VOMITING	ANURIA	3
LETHARGY	NECK PAIN	1
HEADACHE	POLYDIPSIA	1
WEIGHT LOSS	DIARRHEA	4
DIARRHEA	ANEMIA	4
WEIGHT LOSS	ANOREXIA	12
POLYURIA	OLIGURIA	1
HEMORRHAGE	HEMATURIA	9
WEIGHT LOSS	POLYURIA	4
PAIN	ANEMIA	1
PAIN	CONSTIPATION	1
HEMATURIA	CONSTIPATION	1
PAIN	DIARRHEA	2
HALITOSIS	WEIGHT LOSS	1
POLYDIPSIA	HEMATURIA	1
VOMITING	ANOREXIA	24
ANURIA	OLIGURIA	14
OLIGURIA	HEMATURIA	2
POLYDIPSIA	DIARRHEA	1
MELENA	VOMITING	1
HEMATURIA	ANURIA	1
ANEMIA	FATIGUE	1
ANEMIA	APPETITE	3
APPETITE	HALITOSIS	1
HEMORRHAGE	GASTROINTESTINAL HEMORRHAGE	4
VOMITING	HEADACHE	1
ANEMIA	POLYURIA	8
APPETITE	VOMITING	3
LETHARGY	DIARRHEA	7
PAIN	POLYDIPSIA	2
ANURIA	ANOREXIA	1
ANURIA	PAIN	2
LETHARGY	DEHYDRATION	4
VOMITING	CONSTIPATION	1
HEMORRHAGE	PAIN	2
DEHYDRATION	HEMATURIA	2
HEMORRHAGE	ABDOMINAL PAIN	3
ANOREXIA	ABDOMINAL PAIN	4
ANEMIA	ANOREXIA	6
VOMITING	DEHYDRATION	5
ANEMIA	HEMATURIA	9
ANURIA	POLYURIA	7
WEIGHT LOSS	APPETITE	3
NAUSEA	DIARRHEA	1
ANURIA	ABDOMINAL PAIN	1
ANOREXIA	EMESIS	1
HEMATURIA	VOMITING	2
OLIGURIA	ABDOMINAL PAIN	1
PAIN	NECK PAIN	2
OLIGURIA	VOMITING	3
DIARRHEA	MELENA	1
POLYURIA	VOMITING	5
DEHYDRATION	POLYDIPSIA	4
PROTEINURIA	HYDRONEPHROSIS	1
PROTEINURIA	ANURIA	3
SARCOMA	DYSGERMINOMA	1
URETHRAL STRICTURE	PERITONITIS	1
ANEMIA	LYMPHOMA	1
UREMIA	NEPHRITIS	4
GLOMERULONEPHRITIS	NEPHROTIC SYNDROME	14
HYDRONEPHROSIS	VARICOSE VEINS	1
HEMOLYTIC-UREMIC SYNDROME	NEPHROTIC SYNDROME	1
BRONCHIECTASIS	BRONCHITIS	1
PYURIA	HYPERCHOLESTEROLEMIA	1
MESENTERIC VASCULAR OCCLUSION	ISCHEMIA	1
PROTEINURIA	DIABETIC RETINOPATHY	1
UREMIA	CALCINOSIS	5
MYOCARDIAL INFARCTION	CORONARY ARTERY DISEASE	2
OSTEOMALACIA	SYNDROME	1
URETHRAL STRICTURE	HYDRONEPHROSIS	1
MYOCARDIAL INFARCTION	ENDOMYOCARDIAL FIBROSIS	1
PROSTATITIS	NEPHRITIS	1
NEPHRITIS	PYELITIS	1
HYPOTHYROIDISM	ADENOMA	1
GLOMERULONEPHRITIS	ADENOMA	1
OSTEOPOROSIS	HYPOTHYROIDISM	1
HYPOKALEMIA	PYELONEPHRITIS	1
UREMIA	PERITONITIS	3
HYPOTHYROIDISM	FANCONI SYNDROME	1
NEPHRITIS	CHORIORETINITIS	1
SCHISTOSOMIASIS	CYSTITIS	1
FIBROSARCOMA	THYMOMA	1
HYPERTENSION	HYDRONEPHROSIS	1
NEPHRITIS	NEPHROSCLEROSIS	1
HYPERTENSION	ADENOMA	2
NEPHROSCLEROSIS	HYPERTENSION	3
HYPERSENSITIVITY REACTION TYPE I DISEASE	ANGIOEDEMA	1
ADRENAL GLAND HYPERFUNCTION	PULMONARY EMBOLISM	1
NEPHRITIS	SJOGRENS SYNDROME	1
DIARRHEA	KIDNEY FAILURE CHRONIC	1
SYNDROME	CYSTADENOCARCINOMA	2
ANURIA	LYMPHOMA	1
DIROFILARIASIS	PROTEINURIA	3
PANCREATITIS	PROTEINURIA	1
NEPHRITIS	PRE-ECLAMPSIA	1
DIABETES MELLITUS	THROMBOPHLEBITIS	1
CHOLELITHIASIS	CHOLESTASIS	1
DIROFILARIASIS	NEPHROCALCINOSIS	1
ANURIA	URETERAL OBSTRUCTION	2
ADENOMA	HYPERALDOSTERONISM	2
HYPERTENSION	NEUROCIRCULATORY ASTHENIA	1
DIARRHEA	PNEUMONIA	1
UREMIA	GASTRITIS	1
NEPHROTIC SYNDROME	PROTEINURIA	10
AORTIC ANEURYSM	ARTERIOSCLEROSIS OBLITERANS	1
CHOLANGITIS	SYNDROME	1
DIABETES INSIPIDUS	HYPOTHYROIDISM	5
UVEITIS	THROMBOCYTOPENIA	1
THROMBOCYTOPENIA	LEPTOSPIROSIS	1
AMYLOIDOSIS	GLOMERULONEPHRITIS	11
CALCINOSIS	ANEMIA	2
ARTERIOSCLEROSIS	NEPHRITIS	1
DYSGERMINOMA	LEIOMYOMA	1
CALCINOSIS	HYPERCALCEMIA	1
KIDNEY FAILURE CHRONIC	GASTRIC DILATATION	1
PNEUMONIA	ASTHMA	1
SARCOMA	MELANOMA	2
ACHALASIA	PYELONEPHRITIS	1
LYMPHOMA	BURKITTS LYMPHOMA	1
HYPERTENSION	LEISHMANIASIS	2
OBESITY	KIDNEY FAILURE CHRONIC	7
ARTHRITIS	NEPHRITIS	1
DISSEMINATED INTRAVASCULAR COAGULATION	SHWARTZMAN PHENOMENON	1
HYPOTHYROIDISM	ALOPECIA	1
CARDIAC TAMPONADE	PERICARDITIS	1
LEUKEMIA	HODGKINS LYMPHOMA	1
PHLEBITIS	MASTITIS	1
KIDNEY PAPILLARY NECROSIS	PROTEINURIA	2
HYPOGLYCEMIA	DIABETES MELLITUS	2
MYOSITIS	NEPHROTIC SYNDROME	1
NEPHRITIS	HYPERTENSION	3
NEPHROSIS	LIVER CIRRHOSIS	3
NEPHROSIS	CHOLESTASIS	1
NEUROBLASTOMA	HODGKINS LYMPHOMA	1
CHOLESTEATOMA	URETERAL OBSTRUCTION	1
PROTEIN DEFICIENCY	LIVER CIRRHOSIS	1
KIDNEY FAILURE CHRONIC	PYELONEPHRITIS	7
KIDNEY FAILURE CHRONIC	GLOMERULONEPHRITIS	19
PROTEINURIA	THROMBOCYTOPENIA	2
RETINAL DEGENERATION	NARCOLEPSY	1
BRONCHIECTASIS	PULMONARY ALVEOLAR PROTEINOSIS	1
BRONCHOPNEUMONIA	KIDNEY CORTEX NECROSIS	1
PNEUMONIA	PERITONITIS	1
LEUKEMIA	SARCOMA	1
SCHIZOPHRENIA	LIVER CIRRHOSIS	1
POLYCYTHEMIA	HYDRONEPHROSIS	1
PYELITIS	BACTERIURIA	2
PARASITIC INFECTIOUS DISEASE	ANEMIA	1
PROTEINURIA	PYURIA	1
KIDNEY FAILURE CHRONIC	HEPATITIS	1
KIDNEY FAILURE CHRONIC	CARDIAC TAMPONADE	1
HYPERCALCEMIA	AMYLOIDOSIS	1
PULMONARY EDEMA	BRAIN EDEMA	1
HYPOTHYROIDISM	GLOMERULONEPHRITIS	1
DIROFILARIASIS	NEPHRITIS	1
EOSINOPHILIA	FILARIASIS	1
PYELONEPHRITIS	PAPILLOMA	1
THYROIDITIS	GASTROENTERITIS	1
PERITONITIS	INTUSSUSCEPTION	1
SEMINOMA	CRYPTORCHIDISM	1
PROTEINURIA	FILARIASIS	1
URETERAL OBSTRUCTION	CARCINOMA	1
PYELONEPHRITIS	GLOMERULONEPHRITIS	19
BONE INFLAMMATION DISEASE	GLOMERULONEPHRITIS	1
DISSEMINATED INTRAVASCULAR COAGULATION	ISCHEMIA	1
UREMIA	INTUSSUSCEPTION	1
BLOOD GROUP INCOMPATIBILITY	EOSINOPHILIA	1
NEUROCIRCULATORY ASTHENIA	MYOCARDIAL INFARCTION	1
THYMOMA	AMYLOIDOSIS	1
DIABETES MELLITUS	LIVER CIRRHOSIS	4
HYPERTENSION	HYPERALDOSTERONISM	9
PULMONARY FIBROSIS	PROSTATITIS	1
RHABDOMYOSARCOMA	PYELONEPHRITIS	1
MASTOCYTOSIS	MULTIPLE MYELOMA	1
NEPHROTIC SYNDROME	MYOCARDITIS	1
PYELONEPHRITIS	CRYPTOCOCCOSIS	1
NARCOLEPSY	HEMOPHILIA B	1
PYELONEPHRITIS	CYSTITIS	11
SJOGRENS SYNDROME	ALEUTIAN MINK DISEASE	1
ANURIA	KIDNEY CORTEX NECROSIS	1
GLOMERULONEPHRITIS	THROMBOPHLEBITIS	1
HYPERGAMMAGLOBULINEMIA	MULTIPLE MYELOMA	1
MENINGOENCEPHALITIS	CYSTITIS	1
BLASTOMYCOSIS	SPONDYLITIS	1
KARTAGENER SYNDROME	AMYLOIDOSIS	1
CRYPTOCOCCOSIS	RETINITIS	1
CREUTZFELDT-JAKOB SYNDROME	PROSTATITIS	1
UREMIA	PNEUMOTHORAX	1
HYPOKALEMIA	SYNDROME	1
ADENOCARCINOMA	CARCINOMA	1
FANCONI SYNDROME	MYELOFIBROSIS	1
NEPHRITIS	FUNGAL INFECTIOUS DISEASE	1
SINUSITIS	SITUS INVERSUS	1
DIABETES MELLITUS	HYPERCALCEMIA	2
PULMONARY FIBROSIS	NEPHROSIS	2
RETINAL DETACHMENT	BLINDNESS	1
GOODPASTURE SYNDROME	PNEUMONIA	1
MULTIPLE MYELOMA	HEMOCHROMATOSIS	1
OBESITY	FOOD ALLERGY	1
ACROMEGALY	DIABETES INSIPIDUS	1
NEPHROSIS	KIDNEY FAILURE CHRONIC	1
RHINITIS	NEPHRITIS	1
CARCINOSARCOMA	CARCINOMA	1
URETERAL OBSTRUCTION	PROTEINURIA	2
NEPHRITIS	ALEUTIAN MINK DISEASE	1
HEMOGLOBINURIA	BABESIOSIS	1
HYPERTENSION	POLYCYTHEMIA VERA	1
RHABDOMYOSARCOMA	SPONDYLITIS	1
ARTERIOSCLEROSIS	ISCHEMIA	2
GLOMERULONEPHRITIS	HEMOLYTIC-UREMIC SYNDROME	2
DIPHTHERIA	UREMIA	1
BACTERIURIA	CYSTITIS	1
SINUSITIS	BRONCHIECTASIS	1
CARCINOMA	GLOMERULONEPHRITIS	1
PYELONEPHRITIS	MENINGOENCEPHALITIS	1
GLYCOGEN STORAGE DISEASE V	GLYCOGEN STORAGE DISEASE VII	1
HEPATIC ENCEPHALOPATHY	PYELONEPHRITIS	1
NEPHROSIS	DERMATITIS	1
NEPHRITIS	LEIOMYOMA	1
THROMBOCYTOPENIA	MYASTHENIA GRAVIS	2
HEMOGLOBINURIA	PROTEINURIA	1
NEPHRITIS	GOODPASTURE SYNDROME	1
BRONCHITIS	AMYLOIDOSIS	1
KIDNEY FAILURE CHRONIC	BACTERIURIA	1
PROTEINURIA	LEUKEMIA	1
PARASITIC INFECTIOUS DISEASE	BABESIOSIS	1
KIDNEY FAILURE CHRONIC	URETHRAL STRICTURE	1
DYSPEPSIA	ENCEPHALITIS	1
PROTEINURIA	THROMBOPHILIA	2
URETHRITIS	PYELONEPHRITIS	1
GLOMERULONEPHRITIS	ISCHEMIA	1
LIVER CIRRHOSIS	PANCREATITIS	1
HYPERGLYCEMIA	UREMIA	4
HYPOPITUITARISM	DIABETES INSIPIDUS	3
NEUTROPENIA	THROMBOPHLEBITIS	1
PYELONEPHRITIS	AORTIC VALVE STENOSIS	1
ALEUTIAN MINK DISEASE	THYROIDITIS	1
LYMPHOMA	HYPERPARATHYROIDISM	2
OSTEOMYELITIS	NEPHRITIS	1
DIABETIC RETINOPATHY	MYOCARDIAL INFARCTION	1
BLASTOMYCOSIS	HEMOCHROMATOSIS	1
GLOMERULONEPHRITIS	DIABETES MELLITUS	5
NEPHRITIS	DIABETES INSIPIDUS	1
CAROTID ARTERY THROMBOSIS	RENAL ARTERY OBSTRUCTION	1
HYPERCALCEMIA	KIDNEY FAILURE CHRONIC	12
GLOMERULONEPHRITIS	ENCEPHALITIS	2
KIDNEY FAILURE CHRONIC	URETHRAL OBSTRUCTION	2
ANEMIA	KIDNEY FAILURE CHRONIC	14
HYPERCALCEMIA	POTASSIUM DEFICIENCY	2
CHONDROSARCOMA	MASTOCYTOSIS	1
GOODPASTURE SYNDROME	ARTHUS REACTION	1
LEUKEMIA	ADENOCARCINOMA	1
CHONDROSARCOMA	PROSTATITIS	1
KIDNEY PAPILLARY NECROSIS	KERATOCONJUNCTIVITIS	1
HYPERTENSION	MYOCARDITIS	1
MEGACOLON	INTESTINAL ATRESIA	1
CATARACT	PANCREATITIS	1
PRE-ECLAMPSIA	ISCHEMIA	1
HYPOPARATHYROIDISM	PSEUDOHYPOPARATHYROIDISM	2
THROMBOCYTOPENIA	PARASITIC INFECTIOUS DISEASE	1
LIVER CIRRHOSIS	NEPHRITIS	2
CYSTIC FIBROSIS	GOODPASTURE SYNDROME	1
RENAL ARTERY OBSTRUCTION	KIDNEY FAILURE CHRONIC	5
AMYLOIDOSIS	PULMONARY EMBOLISM	2
OSTEOSARCOMA	CHONDROSARCOMA	1
OBESITY	HYPERSENSITIVITY REACTION TYPE I DISEASE	1
ANEMIA	PYURIA	1
GLOMERULONEPHRITIS	DIABETES INSIPIDUS	1
PANCREATITIS	DUODENAL ULCER	1
HYPERTHYROIDISM	HYPERTENSION	1
HYPERPARATHYROIDISM	NEPHROCALCINOSIS	2
NEPHRITIS	FIBROSARCOMA	1
HYPOKALEMIA	BACTERIURIA	1
ACHALASIA	GASTRITIS	1
LIVER CIRRHOSIS	NEPHROTIC SYNDROME	5
PYELONEPHRITIS	PERITONITIS	2
PERINEPHRITIS	HYPERTENSION	3
MEGACOLON	NEUROBLASTOMA	1
HYPERPARATHYROIDISM	UREMIA	6
HYPOGLYCEMIA	ADENOCARCINOMA	1
HYDRONEPHROSIS	ADENOCARCINOMA	1
EOSINOPHILIA	PROTEINURIA	1
ANURIA	URETHRITIS	1
UREMIA	PULMONARY FIBROSIS	1
HYPERGLYCEMIA	HYPOGLYCEMIA	1
ISCHEMIA	URETERAL OBSTRUCTION	7
CALCINOSIS	SARCOMA	1
AMYLOIDOSIS	THROMBOPHLEBITIS	2
BILIRUBIN METABOLIC DISORDER	HEPATIC ENCEPHALOPATHY	1
HYPOTHYROIDISM	HYPERTHYROIDISM	1
CALCINOSIS	PROTEINURIA	1
LEUKEMIA	LEUKEMOID REACTION	1
UREMIA	PULMONARY EMBOLISM	1
LEPTOSPIROSIS	VESICOURETERAL REFLUX	1
DIABETES INSIPIDUS	HYPERPARATHYROIDISM	1
EPILEPSY SYNDROME	HYPOTHYROIDISM	1
MYOCARDITIS	ARTERIOSCLEROSIS	1
POLYCYTHEMIA	UREMIA	2
PULMONARY EDEMA	TETRALOGY OF FALLOT	1
PANCREATITIS	GLOMERULONEPHRITIS	1
KIDNEY FAILURE CHRONIC	DIABETES MELLITUS	7
TRICUSPID VALVE INSUFFICIENCY	DIROFILARIASIS	1
GLOMERULONEPHRITIS	SCURVY	1
KIDNEY FAILURE CHRONIC	PULMONARY EDEMA	1
BLASTOMYCOSIS	CREUTZFELDT-JAKOB SYNDROME	1
ASPERGILLOSIS	OSTEOMYELITIS	1
DIARRHEA	PYODERMA	1
FOOD ALLERGY	DIABETES MELLITUS	1
GLOMERULONEPHRITIS	FILARIASIS	1
SITUS INVERSUS	HYDROCEPHALUS	1
NEPHROCALCINOSIS	KIDNEY FAILURE CHRONIC	2
NEPHROTIC SYNDROME	HYPERCHOLESTEROLEMIA	1
NEPHRITIS	ISCHEMIA	2
VESICOURETERAL REFLUX	URETHRAL OBSTRUCTION	1
VESICOURETERAL REFLUX	URETERAL OBSTRUCTION	6
HYPERSENSITIVITY REACTION TYPE I DISEASE	GLOMERULONEPHRITIS	2
HYPERTENSION	MYOCARDIAL INFARCTION	2
DIROFILARIASIS	CARDIOMYOPATHY	1
BENIGN MESOTHELIOMA	SARCOMA	1
PYELONEPHRITIS	PROTEINURIA	3
UREMIA	CORONARY ARTERY DISEASE	1
RENAL ARTERY OBSTRUCTION	THROMBOPHLEBITIS	2
VACCINIA	ANEMIA	1
INAPPROPRIATE ADH SYNDROME	DIABETES INSIPIDUS	1
FANCONI SYNDROME	PROTEINURIA	1
KIDNEY CORTEX NECROSIS	SHWARTZMAN PHENOMENON	4
NEPHROSCLEROSIS	RENAL ARTERY OBSTRUCTION	1
CATARACT	DIABETIC RETINOPATHY	2
PERITONITIS	KIDNEY FAILURE CHRONIC	2
DERMATITIS	NEPHRITIS	1
PROSTATITIS	CYSTITIS	1
CRANIOPHARYNGIOMA	HYPOTHYROIDISM	1
ARTERIOSCLEROSIS	PRE-ECLAMPSIA	1
GLOMERULONEPHRITIS	NEPHROCALCINOSIS	1
CARDIOMYOPATHY	CORONARY ARTERY DISEASE	2
MASTITIS	NEPHRITIS	1
RENAL ARTERY OBSTRUCTION	INTERMITTENT CLAUDICATION	1
KIDNEY FAILURE CHRONIC	VACCINIA	1
MAST CELL NEOPLASM	NEPHROTIC SYNDROME	1
KIDNEY FAILURE CHRONIC	HYPOTHYROIDISM	2
MYOCARDIAL INFARCTION	CARDIOMYOPATHY	1
GLOMERULONEPHRITIS	INTESTINAL OBSTRUCTION	1
URETERAL OBSTRUCTION	UREMIA	3
KIDNEY PAPILLARY NECROSIS	THROMBOPHLEBITIS	1
WEST NILE FEVER	NEPHROSIS	1
LEIOMYOMA	DIABETES MELLITUS	1
ALOPECIA	DERMATITIS	1
KIDNEY CORTEX NECROSIS	DISSEMINATED INTRAVASCULAR COAGULATION	3
INTESTINAL OBSTRUCTION	LYMPHOMA	1
KIDNEY FAILURE CHRONIC	ACROMEGALY	2
DUODENAL ULCER	DYSGERMINOMA	1
DIABETES INSIPIDUS	ASCARIASIS	1
ENDOMETRITIS	PYELONEPHRITIS	1
ANEMIA	SYNDROME	2
ORCHITIS	UVEITIS	1
DIABETES INSIPIDUS	PYELONEPHRITIS	1
HYPERCALCEMIA	PROTEINURIA	1
LYMPHEDEMA	GLOMERULONEPHRITIS	1
RENAL ARTERY OBSTRUCTION	HEMANGIOPERICYTOMA	1
ARTHUS REACTION	HYPERSENSITIVITY REACTION TYPE I DISEASE	1
ADENOCARCINOMA	ADENOMA	2
FAMILIAL MEDITERRANEAN FEVER	ARTHRITIS	1
URETERAL OBSTRUCTION	HYPERTENSION	1
CARCINOSARCOMA	ADENOMA	1
PRE-ECLAMPSIA	BILIRUBIN METABOLIC DISORDER	1
PYELONEPHRITIS	DIARRHEA	1
AMYLOIDOSIS	RENAL ARTERY OBSTRUCTION	1
DIABETES INSIPIDUS	GASTRIC DILATATION	1
NAIL-PATELLA SYNDROME	NEPHROTIC SYNDROME	1
BRAIN EDEMA	SYNDROME	1
CHOLESTASIS	ISCHEMIA	1
HYPOTHYROIDISM	ADRENAL GLAND HYPERFUNCTION	2
GLOMERULONEPHRITIS	FOOD ALLERGY	1
PANCREATITIS	HYPERGLYCEMIA	1
PULMONARY EMBOLISM	NEPHROTIC SYNDROME	2
CYSTINURIA	DIABETES MELLITUS	1
CONJUNCTIVITIS	CHOLECYSTITIS	1
NEPHROCALCINOSIS	HYPERCALCEMIA	3
HEPATIC ENCEPHALOPATHY	HEPATITIS	1
DUODENAL ULCER	LIVER CIRRHOSIS	1
LYMPHOMA	CARCINOMA	1
BACTERIURIA	PYELONEPHRITIS	11
PREGNANCY IN DIABETICS	HYPERGLYCEMIA	1
LEPTOSPIROSIS	HEPATORENAL SYNDROME	1
RHABDOMYOSARCOMA	HYDRONEPHROSIS	1
HYDRONEPHROSIS	KIDNEY FAILURE CHRONIC	2
RETINAL DETACHMENT	HYPERTENSION	1
PYELONEPHRITIS	OSTEOMYELITIS	1
KIDNEY FAILURE CHRONIC	ISCHEMIA	9
HYPERPARATHYROIDISM	CARCINOMA	1
SJOGRENS SYNDROME	EQUINE INFECTIOUS ANEMIA	1
NEPHRITIS	NEPHROTIC SYNDROME	5
UREMIA	SYNDROME	5
HEPATIC ENCEPHALOPATHY	PRE-ECLAMPSIA	1
EPILEPSY SYNDROME	SINUSITIS	1
THROMBOCYTOPENIA	BABESIOSIS	2
FIBROSARCOMA	RHABDOMYOSARCOMA	1
ADENOCARCINOMA	PYELONEPHRITIS	2
URETHRAL STRICTURE	NEPHRITIS	1
DIABETIC RETINOPATHY	DIABETES MELLITUS	8
PAPILLEDEMA	FUNGAL INFECTIOUS DISEASE	1
CARCINOMA	NEPHRITIS	1
LEUKEMIA	CHORIOCARCINOMA	1
THYMOMA	PYELONEPHRITIS	1
ADRENAL GLAND HYPERFUNCTION	HYPERTENSION	4
DIABETES MELLITUS	GLYCOGEN STORAGE DISEASE	1
HEMOLYTIC-UREMIC SYNDROME	THROMBOPHLEBITIS	1
ADENOMA	NEPHROCALCINOSIS	1
MULTIPLE MYELOMA	GASTROENTERITIS	1
MYOCARDIAL INFARCTION	UREMIA	3
ARTHRITIS	LEPTOSPIROSIS	1
CALCINOSIS	THROMBOCYTOPENIA	1
ADENOCARCINOMA	DIROFILARIASIS	1
BACTERIURIA	HYDRONEPHROSIS	3
PROTEINURIA	ANGIOSARCOMA	1
ARTERIOSCLEROSIS	GLOMERULONEPHRITIS	1
LYME DISEASE	NEPHRITIS	2
ANEMIA	HYPERPARATHYROIDISM	1
ALOPECIA	NEPHROSIS	2
KIDNEY FAILURE CHRONIC	EHRLICHIOSIS	1
UREMIA	PRE-ECLAMPSIA	3
RENAL ARTERY OBSTRUCTION	ARTERIOSCLEROSIS	5
POLYCYTHEMIA	PROTEINURIA	1
THYROIDITIS	NEPHRITIS	2
ARTERIOSCLEROSIS	NEPHROSCLEROSIS	2
HYPERPARATHYROIDISM	OSTEOMALACIA	2
CRYPTOCOCCOSIS	ACHALASIA	1
DIABETES MELLITUS	FACTOR VIII DEFICIENCY	1
CYSTIC FIBROSIS	PULMONARY ALVEOLAR PROTEINOSIS	1
CARCINOMA	HYPERCALCEMIA	1
SYNDROME	LEPTOSPIROSIS	1
HYDRONEPHROSIS	KIDNEY CORTEX NECROSIS	1
OSTEOSARCOMA	MELANOMA	1
KIDNEY CORTEX NECROSIS	PNEUMONIA	1
NEPHROTIC SYNDROME	ARTERIOSCLEROSIS	1
NEPHROSIS	PROTEINURIA	1
NEPHRITIS	PNEUMONIA	2
MYASTHENIA GRAVIS	POLYARTERITIS NODOSA	1
ACROMEGALY	HYPOPARATHYROIDISM	1
NEPHRITIS	ADENOMA	1
PANCREATITIS	DIARRHEA	1
RENAL ARTERY OBSTRUCTION	NEPHRITIS	1
KIDNEY FAILURE CHRONIC	CHOLESTASIS	1
DIABETIC RETINOPATHY	PYELONEPHRITIS	1
RENAL ARTERY OBSTRUCTION	GLOMERULONEPHRITIS	3
BLASTOMYCOSIS	MULTIPLE MYELOMA	1
DERMATITIS	CYSTITIS	1
KIDNEY FAILURE CHRONIC	PROTEINURIA	21
LEUKEMIA	GLOMERULONEPHRITIS	1
LEUKOPENIA	ANEMIA	1
CORONARY ARTERY DISEASE	PERITONITIS	1
RENAL ARTERY OBSTRUCTION	URETERAL OBSTRUCTION	12
NEPHROTIC SYNDROME	PYELONEPHRITIS	3
GLOMERULONEPHRITIS	VESICOURETERAL REFLUX	1
PANCREATITIS	PRE-ECLAMPSIA	1
NEPHRITIS	DIARRHEA	2
EOSINOPHILIA	INTESTINAL OBSTRUCTION	1
KIDNEY FAILURE CHRONIC	PRE-ECLAMPSIA	1
SPLENIC INFARCTION	URETHRITIS	1
CORONARY ARTERY DISEASE	HYPERCALCEMIA	1
ANURIA	GLOMERULONEPHRITIS	1
ANURIA	PLACENTAL ABRUPTION	1
CALCINOSIS	PYLORIC STENOSIS	1
BABESIOSIS	HYPERALDOSTERONISM	1
NEPHROTIC SYNDROME	ARTHRITIS	1
MASTOCYTOSIS	CREUTZFELDT-JAKOB SYNDROME	1
CORONARY ARTERY DISEASE	DIROFILARIASIS	1
BRONCHOPNEUMONIA	SHWARTZMAN PHENOMENON	1
PLEURAL EMPYEMA	LIVER CIRRHOSIS	1
HEPATITIS B	UREMIA	2
PROTEINURIA	HYPERCHOLESTEROLEMIA	3
DIABETIC RETINOPATHY	LIVER CIRRHOSIS	1
HYPERTENSION	ARTERIOSCLEROSIS	4
HEMOGLOBINURIA	NEPHROSIS	1
MYOCARDIAL INFARCTION	BLINDNESS	1
INTESTINAL OBSTRUCTION	BONE INFLAMMATION DISEASE	1
ANEMIA	PRE-ECLAMPSIA	1
LEPTOSPIROSIS	PYELONEPHRITIS	1
BABESIOSIS	PROTEINURIA	3
FUNGAL INFECTIOUS DISEASE	MYOSITIS	1
CREUTZFELDT-JAKOB SYNDROME	HEMOCHROMATOSIS	1
LEYDIG CELL TUMOR	NEPHRITIS	1
PROTEINURIA	CONJUNCTIVITIS	1
RHABDOMYOSARCOMA	SARCOMA	1
DISSEMINATED INTRAVASCULAR COAGULATION	HYPERTENSION	1
BABESIOSIS	ANEMIA	2
POLYARTERITIS NODOSA	UVEITIS	1
THYMOMA	SARCOMA	1
HEMANGIOMA	UREMIA	1
NEPHRITIS	MYASTHENIA GRAVIS	1
KIDNEY CORTEX NECROSIS	ISCHEMIA	4
PANCREATITIS	UREMIA	2
NEPHRITIS	CARCINOSARCOMA	1
SARCOMA	FIBROSARCOMA	2
LIVER CIRRHOSIS	HYPOGLYCEMIA	1
HEMOGLOBINURIA	NEPHRITIS	1
NEPHRITIS	ALOPECIA	1
PROTEINURIA	UREMIA	11
HYPERTENSION	PANCREATITIS	2
CORONARY ARTERY DISEASE	KIDNEY FAILURE CHRONIC	1
CYSTADENOCARCINOMA	LEIOMYOMA	2
CHONDROSARCOMA	CREUTZFELDT-JAKOB SYNDROME	1
RENAL ARTERY OBSTRUCTION	MESENTERIC VASCULAR OCCLUSION	2
PROSTATITIS	SERTOLI CELL TUMOR	1
ARTHUS REACTION	BLOOD GROUP INCOMPATIBILITY	1
RENAL ARTERY OBSTRUCTION	POLYCYTHEMIA	1
CALCINOSIS	NEPHROCALCINOSIS	1
OSTEOSARCOMA	ADENOCARCINOMA	1
PLEUROPNEUMONIA	DISSEMINATED INTRAVASCULAR COAGULATION	1
LYMPHOMA	LEUKEMOID REACTION	1
ISCHEMIA	NEPHROSIS	1
KIDNEY FAILURE CHRONIC	DUODENAL ULCER	1
PROSTATITIS	SPONDYLITIS	1
HEPATORENAL SYNDROME	ARTHRITIS	1
ANGIOSARCOMA	DIROFILARIASIS	1
LEUKOPENIA	PROTEINURIA	1
ANEMIA	KIDNEY PAPILLARY NECROSIS	1
LIVER CIRRHOSIS	DYSGERMINOMA	1
DIROFILARIASIS	MITRAL VALVE INSUFFICIENCY	1
SYNDROME	NEPHROSIS	1
CYSTIC FIBROSIS	PNEUMONIA	1
PREGNANCY IN DIABETICS	DIABETES MELLITUS	1
PYELONEPHRITIS	LIVER CIRRHOSIS	1
DIABETES MELLITUS	DIARRHEA	1
GLYCOGEN STORAGE DISEASE	DIABETES INSIPIDUS	1
UVEITIS	MYASTHENIA GRAVIS	1
HYPERTENSION	OBESITY	5
CARDIOMYOPATHY	MALNUTRITION	1
HYPERPARATHYROIDISM	HYPOTHYROIDISM	1
MENINGOENCEPHALITIS	ANEMIA	1
HYPOGLYCEMIA	GLYCOGEN STORAGE DISEASE I	1
SITUS INVERSUS	BRONCHIECTASIS	1
PYELONEPHRITIS	SINUSITIS	1
PERICARDITIS	NEPHRITIS	1
PYELONEPHRITIS	UREMIA	7
HYPERSPLENISM	KIDNEY FAILURE CHRONIC	1
HYPERTENSION	HYPERINSULINISM	1
DIARRHEA	PERITONITIS	1
RETINAL DETACHMENT	ANEMIA	1
CORONARY ARTERY DISEASE	NEPHROCALCINOSIS	1
NEPHROTIC SYNDROME	HYPERTENSION	3
OSTEOMALACIA	UREMIA	2
PERICARDITIS	PERITONITIS	1
EPILEPSY SYNDROME	PYELONEPHRITIS	1
PEMPHIGUS	THYROIDITIS	1
POLYCYTHEMIA	KIDNEY FAILURE CHRONIC	1
TRICUSPID VALVE INSUFFICIENCY	HYDRONEPHROSIS	1
CORONARY ARTERY DISEASE	PULMONARY EMBOLISM	1
GLOMERULONEPHRITIS	LYMPHOMA	1
FILARIASIS	DIROFILARIASIS	1
BRAIN EDEMA	HYPERTENSION	2
PYELONEPHRITIS	HYPERCALCEMIA	1
DIABETES MELLITUS	LEUKEMIA	1
HYPERCALCEMIA	ADENOCARCINOMA	1
MAGNESIUM DEFICIENCY	KIDNEY FAILURE CHRONIC	3
CARDIOMYOPATHY	HYDRONEPHROSIS	1
RETINITIS	ARTHRITIS	1
GASTROENTERITIS	AGAMMAGLOBULINEMIA	1
MYASTHENIA GRAVIS	ALEUTIAN MINK DISEASE	1
DIARRHEA	UREMIA	4
LEPTOSPIROSIS	UREMIA	3
EPILEPSY SYNDROME	ASPERGILLOSIS	1
KIDNEY FAILURE CHRONIC	BLINDNESS	1
CYSTINURIA	HYPOKALEMIA	1
HEMANGIOMA	ANGIOSARCOMA	1
LYMPHOMA	LYMPHEDEMA	1
ENDOCARDITIS	NEPHROSIS	1
BRAIN INFARCTION	KIDNEY FAILURE CHRONIC	1
THYROIDITIS	ORCHITIS	2
MAGNESIUM DEFICIENCY	NEPHROCALCINOSIS	3
MYXEDEMA	DIABETES MELLITUS	1
HYPERALDOSTERONISM	DIABETES INSIPIDUS	4
GLOMERULONEPHRITIS	SCABIES	3
UREMIA	RHEUMATIC HEART DISEASE	1
RHABDOMYOSARCOMA	HEMOCHROMATOSIS	1
ADENOMA	LIVER CIRRHOSIS	1
HYPERTENSION	CARDIOMYOPATHY	2
NEPHROCALCINOSIS	HYPERTENSION	1
NEPHROTIC SYNDROME	HYDRONEPHROSIS	1
HYPERPARATHYROIDISM	DIABETIC KETOACIDOSIS	1
PYELONEPHRITIS	FUNGAL INFECTIOUS DISEASE	2
URETHRAL STRICTURE	PYELONEPHRITIS	1
PREGNANCY IN DIABETICS	DIABETIC RETINOPATHY	1
HYDRONEPHROSIS	HYPOKALEMIA	2
VESICOURETERAL REFLUX	NEPHROTIC SYNDROME	1
LEISHMANIASIS	PROTEINURIA	5
HYPERTENSION	HEMANGIOPERICYTOMA	1
KIDNEY FAILURE CHRONIC	FELINE ACQUIRED IMMUNODEFICIENCY SYNDROME	1
ECHINOCOCCOSIS	CHOLESTASIS	1
SITUS INVERSUS	KARTAGENER SYNDROME	1
ANURIA	KIDNEY FAILURE CHRONIC	1
GASTRITIS	DUODENAL ULCER	1
DIROFILARIASIS	LIVER CIRRHOSIS	1
GLOMERULONEPHRITIS	EOSINOPHILIA	2
SHORT BOWEL SYNDROME	KIDNEY FAILURE CHRONIC	1
LEPTOSPIROSIS	GLOMERULONEPHRITIS	3
FOOD ALLERGY	GASTRIC DILATATION	1
PRE-ECLAMPSIA	HYPERALDOSTERONISM	1
NEPHRITIS	GLOMERULONEPHRITIS	6
HYPERTENSION	AMYLOIDOSIS	1
SHORT BOWEL SYNDROME	LIVER CIRRHOSIS	1
HYPERSENSITIVITY REACTION TYPE I DISEASE	PROTEINURIA	2
SYNDROME	HYPERCALCEMIA	1
FANCONI SYNDROME	GLOMERULONEPHRITIS	1
NEPHROSIS	RHINITIS	1
CORONARY ARTERY DISEASE	AMYLOIDOSIS	1
PERITONITIS	HYPERSENSITIVITY REACTION TYPE I DISEASE	1
SPONDYLITIS	MASTOCYTOSIS	1
NEPHRITIS	VESICOURETERAL REFLUX	1
SJOGRENS SYNDROME	POLYARTERITIS NODOSA	1
CHOLESTASIS	SYNDROME	1
HYPOGLYCEMIA	GLYCOGEN STORAGE DISEASE	1
HYPERTHYROIDISM	UREMIA	2
DIABETIC RETINOPATHY	ADENOMA	1
NEPHROTIC SYNDROME	DISSEMINATED INTRAVASCULAR COAGULATION	1
PROSTATITIS	BLASTOMYCOSIS	1
AGAMMAGLOBULINEMIA	POLYARTERITIS NODOSA	1
PROTEINURIA	LYME DISEASE	1
NEPHRITIS	HYDRONEPHROSIS	1
GASTROENTERITIS	ANEMIA	1
VESICOURETERAL REFLUX	HYPERTENSION	1
ASPERGILLOSIS	SINUSITIS	1
PYELONEPHRITIS	ADENOMA	2
KIDNEY FAILURE CHRONIC	VESICOURETERAL REFLUX	3
ARTHRITIS	GLOMERULONEPHRITIS	1
THYROIDITIS	SJOGRENS SYNDROME	2
PROTEINURIA	EHRLICHIOSIS	2
HYDRONEPHROSIS	ANURIA	1
HYPOPARATHYROIDISM	KIDNEY FAILURE CHRONIC	2
AGAMMAGLOBULINEMIA	GLOMERULONEPHRITIS	1
PNEUMONIA	PULMONARY ALVEOLAR PROTEINOSIS	1
FOOD ALLERGY	KIDNEY FAILURE CHRONIC	1
NEPHROTIC SYNDROME	ANTITHROMBIN III DEFICIENCY	1
POLYCYTHEMIA VERA	ANEMIA	1
MUSCULAR ATROPHY	KIDNEY FAILURE CHRONIC	1
CHORIOCARCINOMA	HODGKINS LYMPHOMA	1
HYPOPARATHYROIDISM	HYPOTHYROIDISM	1
PANCREATITIS	ADRENAL GLAND HYPERFUNCTION	1
NEPHRITIS	PYELONEPHRITIS	5
HEMOLYTIC-UREMIC SYNDROME	DIARRHEA	1
PULMONARY EDEMA	THROMBOCYTOPENIA	1
MYASTHENIA GRAVIS	EQUINE INFECTIOUS ANEMIA	1
HEPATIC ENCEPHALOPATHY	UREMIA	1
PERITONITIS	HYDRONEPHROSIS	4
RENAL ARTERY OBSTRUCTION	HYPERPARATHYROIDISM	1
KIDNEY CORTEX NECROSIS	THROMBOPHLEBITIS	2
GASTROENTERITIS	UREMIA	1
ADRENAL GLAND HYPERFUNCTION	PYELONEPHRITIS	1
HYPERGLYCEMIA	PROTEINURIA	1
ANEMIA	POLYCYTHEMIA	3
ASTHMA	ARTERIOSCLEROSIS	1
URETERAL OBSTRUCTION	NEPHROSIS	3
THROMBOPHLEBITIS	LUNG DISEASE	1
HYPERTHYROIDISM	ANEMIA	1
CYSTITIS	DIABETES MELLITUS	2
PANCREATITIS	PYELONEPHRITIS	1
MASTOCYTOSIS	BLASTOMYCOSIS	1
KIDNEY FAILURE CHRONIC	HYPERALDOSTERONISM	4
HYPERSENSITIVITY REACTION TYPE I DISEASE	GOODPASTURE SYNDROME	1
CONJUNCTIVITIS	GLOMERULONEPHRITIS	1
DIABETIC RETINOPATHY	KIDNEY FAILURE CHRONIC	1
SINUSITIS	BRONCHITIS	1
ASCARIASIS	TOXOCARIASIS	1
SJOGRENS SYNDROME	MYASTHENIA GRAVIS	2
KIDNEY FAILURE CHRONIC	BRONCHOPNEUMONIA	2
MYOSITIS	OSTEOMYELITIS	1
DIROFILARIASIS	HYDRONEPHROSIS	1
NEPHROCALCINOSIS	NEPHROTIC SYNDROME	1
CALCINOSIS	LEPTOSPIROSIS	1
DIPHTHERIA	CARDIOMYOPATHY	1
MYOCARDITIS	CORONARY ARTERY DISEASE	1
DIABETIC RETINOPATHY	UREMIA	1
HYDRONEPHROSIS	PYURIA	1
CORONARY ARTERY DISEASE	ARTERIOSCLEROSIS	1
ANEMIA	HYPERCHOLESTEROLEMIA	1
KIDNEY FAILURE CHRONIC	HYPERTENSION	35
PROSTATITIS	NEPHROCALCINOSIS	1
HYPOTHYROIDISM	THROMBOPHLEBITIS	1
ASTHMA	NEPHROSIS	1
PULMONARY ALVEOLAR PROTEINOSIS	GOODPASTURE SYNDROME	1
MELANOMA	HAMARTOMA	1
PERICARDIAL EFFUSION	PERICARDITIS	1
MYASTHENIA GRAVIS	GLOMERULONEPHRITIS	4
ESOPHAGEAL ATRESIA	NEUROBLASTOMA	1
HYPERCALCEMIA	DIROFILARIASIS	1
RENAL ARTERY OBSTRUCTION	ADENOCARCINOMA	2
DIABETIC RETINOPATHY	HYPERGLYCEMIA	5
HEPATIC ENCEPHALOPATHY	HYPOKALEMIA	1
PURPURA	GLOMERULONEPHRITIS	1
CYSTIC FIBROSIS	ASTHMA	1
PNEUMONIA	LEYDIG CELL TUMOR	1
HYPERCHOLESTEROLEMIA	KIDNEY FAILURE CHRONIC	1
EHRLICHIOSIS	LYME DISEASE	1
HEMANGIOMA	DIROFILARIASIS	1
CYSTITIS	CELLULITIS	1
ADENOCARCINOMA	SCHISTOSOMIASIS	1
NEUROCIRCULATORY ASTHENIA	UREMIA	1
THROMBOCYTOPENIA	PNEUMONIA	1
DERMATITIS	NEPHROTIC SYNDROME	1
DIABETIC KETOACIDOSIS	DIABETES MELLITUS	1
DIABETES MELLITUS	NEPHRITIS	3
CARDIOMYOPATHY	UREMIA	5
KIDNEY FAILURE CHRONIC	PANCREATITIS	1
HYPOPARATHYROIDISM	OSTEOMALACIA	1
DIABETES MELLITUS	HYPERTENSION	4
HYPERCHOLESTEROLEMIA	GLOMERULONEPHRITIS	1
GLOMERULONEPHRITIS	NEPHROSCLEROSIS	4
PNEUMONIA	MYOCARDITIS	1
FANCONI SYNDROME	HYPOPARATHYROIDISM	1
PHLEBITIS	PROSTATITIS	1
THYROIDITIS	MYOCARDITIS	1
HYPERTENSION	LIVER CIRRHOSIS	2
PROTEIN DEFICIENCY	KIDNEY FAILURE CHRONIC	1
RENAL ARTERY OBSTRUCTION	CARDIOMYOPATHY	1
KIDNEY FAILURE CHRONIC	HYPERPARATHYROIDISM	18
CRYPTOCOCCOSIS	CHORIORETINITIS	1
NEPHROCALCINOSIS	LYMPHOMA	1
NEPHROSCLEROSIS	ISCHEMIA	1
ARTERIOSCLEROSIS OBLITERANS	RENAL ARTERY OBSTRUCTION	1
HYPERTENSION	DIABETES INSIPIDUS	2
GLOMERULONEPHRITIS	RETINITIS	1
SPONDYLITIS	CREUTZFELDT-JAKOB SYNDROME	1
RENAL ARTERY OBSTRUCTION	HYDRONEPHROSIS	2
DISSEMINATED INTRAVASCULAR COAGULATION	LIVER CIRRHOSIS	1
MELANOMA	DYSGERMINOMA	1
BLINDNESS	HYPERTENSION	1
VACCINIA	PRE-ECLAMPSIA	1
CORONARY ARTERY DISEASE	HYPERTENSION	4
HYDRONEPHROSIS	ISCHEMIA	5
BONE INFLAMMATION DISEASE	LYMPHEDEMA	1
PROSTATITIS	MASTITIS	1
THROMBOCYTOPENIA	POLYARTERITIS NODOSA	1
BLASTOMYCOSIS	OPTIC NEURITIS	1
EOSINOPHILIA	LYMPHEDEMA	1
BRONCHOPNEUMONIA	UREMIA	1
ADENOMA	PAGETS DISEASE OF BONE	1
LEIOMYOMA	LIVER CIRRHOSIS	1
HEPATIC ENCEPHALOPATHY	THYROIDITIS	1
PROSTATITIS	PYELONEPHRITIS	4
HYPERINSULINISM	OBESITY	1
OSTEOSARCOMA	FIBROSARCOMA	1
DIABETES MELLITUS	SCURVY	1
UREMIA	MITRAL VALVE INSUFFICIENCY	1
HYPERGAMMAGLOBULINEMIA	HYPERCALCEMIA	1
FANCONI SYNDROME	CYSTINURIA	1
LEUKOPENIA	THROMBOCYTOPENIA	2
LEUKEMIA	BURKITTS LYMPHOMA	1
HYPERTENSIVE ENCEPHALOPATHY	HYPERTENSION	1
THYMOMA	DIARRHEA	1
PERICARDITIS	CARDIOMYOPATHY	1
KIDNEY CORTEX NECROSIS	URETERAL OBSTRUCTION	1
PELLAGRA	KWASHIORKOR	1
UREMIA	PARAPLEGIA	1
SPONDYLITIS	GLOMERULONEPHRITIS	1
NEPHROSIS	BABESIOSIS	1
PHLEBITIS	PULMONARY FIBROSIS	1
FOLIC ACID DEFICIENCY	KIDNEY FAILURE CHRONIC	1
PULMONARY FIBROSIS	ALOPECIA	2
THROMBOCYTOPENIA	LYMPHOPENIA	1
PNEUMONIA	PULMONARY EDEMA	1
DIABETES INSIPIDUS	HYPOGLYCEMIA	1
PROTEINURIA	OBESITY	1
CHONDROSARCOMA	SPONDYLITIS	1
AORTIC ANEURYSM	CORONARY ARTERY DISEASE	2
ADENOFIBROMA	ADENOCARCINOMA	1
THYROIDITIS	MULTIPLE MYELOMA	1
INTUSSUSCEPTION	LEPTOSPIROSIS	1
UREMIA	POTASSIUM DEFICIENCY	3
AMYLOIDOSIS	ARTHRITIS	1
PYELONEPHRITIS	HYDRONEPHROSIS	16
KIDNEY FAILURE CHRONIC	OSTEOMALACIA	4
FOOD ALLERGY	SYNDROME	1
ADENOCARCINOMA	UREMIA	2
PRE-ECLAMPSIA	DISSEMINATED INTRAVASCULAR COAGULATION	1
HYPOKALEMIA	DIARRHEA	1
BRAIN EDEMA	HEMOGLOBINURIA	2
CALCINOSIS	HYPERPARATHYROIDISM	3
HYPERPARATHYROIDISM	HYPERCALCEMIA	9
PLEURAL EMPYEMA	NEPHROTIC SYNDROME	1
POLYCYTHEMIA VERA	HYDRONEPHROSIS	1
VASCULITIS	PERITONITIS	1
GLOMERULONEPHRITIS	GASTROENTERITIS	1
UREMIA	HEMOGLOBINURIA	1
DIROFILARIASIS	MYASTHENIA GRAVIS	1
UREMIA	NEPHROTIC SYNDROME	2
HYPERTENSION	THROMBOCYTOPENIA	1
SPLENIC INFARCTION	PYELONEPHRITIS	2
KARTAGENER SYNDROME	BRONCHIECTASIS	1
MASTOCYTOSIS	RHABDOMYOSARCOMA	1
BRONCHOPNEUMONIA	CARDIOMYOPATHY	1
CORONARY ARTERY DISEASE	ISCHEMIA	2
NEPHRITIS	PULMONARY FIBROSIS	2
DIABETES MELLITUS	PROTEINURIA	3
RHINITIS	PULMONARY FIBROSIS	1
HEPATIC ENCEPHALOPATHY	LEPTOSPIROSIS	1
HEMOGLOBINURIA	HYPERTENSION	1
NEPHRITIS	IRITIS	1
PROTEINURIA	NEPHROSCLEROSIS	1
HYPERTENSION	EHRLICHIOSIS	1
BILIRUBIN METABOLIC DISORDER	DIABETES MELLITUS	1
DIPHTHERIA	CORONARY ARTERY DISEASE	1
HYPERALDOSTERONISM	GLOMERULONEPHRITIS	2
KIDNEY FAILURE CHRONIC	CANDIDIASIS	1
PEMPHIGUS	GLOMERULONEPHRITIS	2
HYPERTENSION	GLOMERULONEPHRITIS	6
ADENOCARCINOMA	HEMANGIOPERICYTOMA	1
MYOCARDIAL INFARCTION	MESENTERIC VASCULAR OCCLUSION	1
MULTIPLE MYELOMA	CHONDROSARCOMA	1
EOSINOPHILIA	HYPERTENSION	1
GLOMERULONEPHRITIS	HYPOKALEMIA	1
HYPOPARATHYROIDISM	ADENOMA	1
GOODPASTURE SYNDROME	ASTHMA	1
DUODENAL ULCER	ACHALASIA	1
HYPERSENSITIVITY REACTION TYPE I DISEASE	DIABETES MELLITUS	1
ADRENAL GLAND HYPERFUNCTION	DIABETES INSIPIDUS	3
HODGKINS LYMPHOMA	KIDNEY FAILURE CHRONIC	1
DIABETES MELLITUS	HYPERGLYCEMIA	3
ADRENAL GLAND HYPERFUNCTION	SYNDROME	1
ENCEPHALOMYELITIS	GLOMERULONEPHRITIS	1
LYMPHOMA	BONE INFLAMMATION DISEASE	1
PERITONITIS	NEPHRITIS	1
DIABETES MELLITUS	DIABETES INSIPIDUS	6
PROTEINURIA	ANEMIA	3
ACHALASIA	KIDNEY FAILURE CHRONIC	1
HYPERGLYCEMIA	KIDNEY FAILURE CHRONIC	3
CORONARY ARTERY DISEASE	NEPHROSIS	1
AORTIC VALVE STENOSIS	HYDRONEPHROSIS	1
PERICARDITIS	DIARRHEA	1
KIDNEY FAILURE CHRONIC	KIDNEY PAPILLARY NECROSIS	1
LEPTOSPIROSIS	PYLORIC STENOSIS	1
KIDNEY FAILURE CHRONIC	PERICARDIAL EFFUSION	1
NEPHROSCLEROSIS	DIABETIC RETINOPATHY	1
GLOMERULONEPHRITIS	GOODPASTURE SYNDROME	1
SPONDYLITIS	PYELONEPHRITIS	1
PROTEINURIA	HEMANGIOMA	1
CYSTINURIA	RETINAL DEGENERATION	1
RETINITIS	CHORIORETINITIS	1
LYMPHOMA	EOSINOPHILIA	1
NEPHROSCLEROSIS	UREMIA	1
HEMOPHILIA B	RETINAL DEGENERATION	1
LUNG DISEASE	SHWARTZMAN PHENOMENON	1
FUNGAL INFECTIOUS DISEASE	VITAMIN A DEFICIENCY	1
LEIOMYOMA	KIDNEY FAILURE CHRONIC	1
SINUSITIS	MENINGOENCEPHALITIS	1
DIABETES MELLITUS	HEPATIC ENCEPHALOPATHY	1
KIDNEY FAILURE CHRONIC	PULMONARY EMBOLISM	3
PHLEBITIS	NEPHRITIS	1
ACROMEGALY	PSEUDOHYPOPARATHYROIDISM	1
LEUKOPENIA	UREMIA	4
HYPERTENSION	ACROMEGALY	1
DYSPEPSIA	CONJUNCTIVITIS	1
ISCHEMIA	KIDNEY PAPILLARY NECROSIS	2
HYDRONEPHROSIS	GLOMERULONEPHRITIS	1
GLOMERULONEPHRITIS	EHRLICHIOSIS	1
NEPHROTIC SYNDROME	LEPTOSPIROSIS	1
GLOMERULONEPHRITIS	UREMIA	10
HEPATIC ENCEPHALOPATHY	KIDNEY FAILURE CHRONIC	4
INTESTINAL ATRESIA	ESOPHAGEAL ATRESIA	1
MYOCARDIAL INFARCTION	DIPHTHERIA	1
CHORIOCARCINOMA	NEUROBLASTOMA	1
URETERAL OBSTRUCTION	HYDRONEPHROSIS	69
HEPATIC ENCEPHALOPATHY	CYSTINURIA	1
ARTERIOSCLEROSIS OBLITERANS	INTERMITTENT CLAUDICATION	1
INTUSSUSCEPTION	NEPHROSIS	1
NEPHRITIS	FANCONI SYNDROME	1
UREMIA	PULMONARY EDEMA	5
DIABETES INSIPIDUS	DIABETIC KETOACIDOSIS	1
AMYLOIDOSIS	PYELONEPHRITIS	2
HYPOTHYROIDISM	DIABETES MELLITUS	3
DERMATITIS	AMYLOIDOSIS	1
LYMPHOMA	LEUKEMIA	2
DISSEMINATED INTRAVASCULAR COAGULATION	PULMONARY EMBOLISM	2
EOSINOPHILIA	BONE INFLAMMATION DISEASE	1
THROMBOPHLEBITIS	SYNDROME	1
ANEMIA	MITRAL VALVE INSUFFICIENCY	1
CORONARY ARTERY DISEASE	ANURIA	1
BLINDNESS	DIABETIC RETINOPATHY	1
PULMONARY FIBROSIS	LYMPHOPENIA	1
LEUKEMIA	ANEMIA	1
CHOLANGITIS	CHOLESTASIS	1
VESICOURETERAL REFLUX	HYDRONEPHROSIS	7
BILIRUBIN METABOLIC DISORDER	VACCINIA	1
INTESTINAL ATRESIA	NEUROBLASTOMA	1
NEPHROSIS	UREMIA	2
PYELONEPHRITIS	SYNDROME	1
FOLIC ACID DEFICIENCY	UREMIA	1
PLEUROPNEUMONIA	NEWBORN RESPIRATORY DISTRESS SYNDROME	1
SHWARTZMAN PHENOMENON	THROMBOPHLEBITIS	2
LIVER CIRRHOSIS	HYPOKALEMIA	1
BENIGN MESOTHELIOMA	CARCINOMA	1
HYPERTENSION	CEREBROVASCULAR DISEASE	1
HYPOTHYROIDISM	HYPERALDOSTERONISM	1
NEPHROCALCINOSIS	PYELONEPHRITIS	2
PERICARDITIS	KIDNEY FAILURE CHRONIC	2
HYPERTENSION	ANEMIA	2
HYDRONEPHROSIS	CRYPTORCHIDISM	1
LEUKOPENIA	HEMOGLOBINURIA	1
PARAPLEGIA	HYDRONEPHROSIS	1
UVEITIS	ENCEPHALITIS	1
PYODERMA	DIABETES INSIPIDUS	1
ENCEPHALITIS	ORCHITIS	1
CYSTADENOCARCINOMA	NEVUS	1
NEPHROSIS	NEPHRITIS	3
AORTIC VALVE STENOSIS	NEPHROTIC SYNDROME	1
SPONDYLITIS	OSTEOMYELITIS	1
HYPOTHYROIDISM	AMYLOIDOSIS	1
ADENOCARCINOMA	CYSTITIS	1
THYROIDITIS	GLOMERULONEPHRITIS	2
GLOMERULONEPHRITIS	UVEITIS	1
ANEMIA	PULMONARY EDEMA	2
GLOMERULONEPHRITIS	LYME DISEASE	2
RHABDOMYOSARCOMA	PROSTATITIS	1
GLAUCOMA	VARICOSE VEINS	1
PULMONARY EMPHYSEMA	UREMIA	1
KIDNEY CORTEX NECROSIS	PULMONARY EDEMA	1
MYOSITIS	NEPHRITIS	1
PYELONEPHRITIS	CELLULITIS	2
KIDNEY FAILURE CHRONIC	DIABETES INSIPIDUS	2
GLOMERULONEPHRITIS	SJOGRENS SYNDROME	1
HYPERTENSION	DIABETIC RETINOPATHY	1
NEPHRITIS	HYPERGLYCEMIA	1
HEPATITIS	LIVER CIRRHOSIS	1
MYOCARDITIS	HEPATIC ENCEPHALOPATHY	1
CHOLECYSTITIS	DYSPEPSIA	1
LEPTOSPIROSIS	DIARRHEA	1
ISCHEMIA	FUNGAL INFECTIOUS DISEASE	1
MYOCARDIAL INFARCTION	NEPHRITIS	1
THROMBOCYTOPENIA	PEMPHIGUS	2
PROTEINURIA	HYPOKALEMIA	1
ADRENAL GLAND HYPERFUNCTION	DISSEMINATED INTRAVASCULAR COAGULATION	1
PEMPHIGUS	MYASTHENIA GRAVIS	2
SPONDYLITIS	HEMOCHROMATOSIS	1
PROTEINURIA	AMYLOIDOSIS	10
SJOGRENS SYNDROME	ORCHITIS	1
ASTHMA	WEST NILE FEVER	1
BLASTOMYCOSIS	CHONDROSARCOMA	1
POLYCYTHEMIA	ADENOCARCINOMA	1
PERICARDITIS	PNEUMONIA	1
FIBROSARCOMA	LEYDIG CELL TUMOR	1
ADENOCARCINOMA	HYPERPARATHYROIDISM	1
ADENOCARCINOMA	LYMPHOMA	2
KIDNEY FAILURE CHRONIC	MYOCARDIAL INFARCTION	1
GLOMERULONEPHRITIS	FUNGAL INFECTIOUS DISEASE	1
HYPOPARATHYROIDISM	HYPERPARATHYROIDISM	2
SYNDROME	KIDNEY FAILURE CHRONIC	1
VESICOURETERAL REFLUX	PROTEINURIA	2
BLASTOMYCOSIS	RHABDOMYOSARCOMA	1
NEPHRITIS	ORCHITIS	2
CORONARY THROMBOSIS	RENAL ARTERY OBSTRUCTION	1
ADENOMA	DIABETES INSIPIDUS	1
PYELONEPHRITIS	POLYCYTHEMIA	1
ENDOCARDITIS	CORONARY ARTERY DISEASE	1
THROMBOCYTOPENIA	THYROIDITIS	1
CORONARY ARTERY DISEASE	OBESITY	2
OSTEOPOROSIS	HYPOPARATHYROIDISM	1
BRONCHIECTASIS	PNEUMONIA	1
BRONCHITIS	SITUS INVERSUS	1
PULMONARY FIBROSIS	DERMATITIS	1
GOODPASTURE SYNDROME	BRONCHIECTASIS	1
ANEMIA	BILIRUBIN METABOLIC DISORDER	1
BABESIOSIS	UREMIA	3
ADENOCARCINOMA	POLYCYTHEMIA VERA	1
AMYLOIDOSIS	POTASSIUM DEFICIENCY	1
THROMBOPHLEBITIS	NEPHRITIS	1
UREMIA	EPILEPSY SYNDROME	1
HYPERTHYROIDISM	THROMBOCYTOPENIA	1
MYASTHENIA GRAVIS	THYROIDITIS	2
BURKITTS LYMPHOMA	ADENOCARCINOMA	1
SPLENIC INFARCTION	NEPHROCALCINOSIS	1
DIABETES MELLITUS	GLAUCOMA	1
ANURIA	LIVER CIRRHOSIS	1
PERICARDITIS	UREMIA	1
HYPERCALCEMIA	ANURIA	1
GLOMERULONEPHRITIS	PROTEINURIA	42
RHABDOMYOSARCOMA	CREUTZFELDT-JAKOB SYNDROME	1
OSTEOMALACIA	NEPHRITIS	1
BRONCHOPNEUMONIA	ISCHEMIA	1
PROSTATITIS	MASTOCYTOSIS	1
GASTRIC DILATATION	OBESITY	1
HEPATIC ENCEPHALOPATHY	ANEMIA	1
DIABETES MELLITUS	AMYLOIDOSIS	1
ADENOCARCINOMA	GLOMERULONEPHRITIS	1
HYPERTHYROIDISM	KIDNEY FAILURE CHRONIC	2
ENCEPHALITIS	ENCEPHALOMYELITIS	1
PROSTATITIS	URETHRITIS	2
VITAMIN A DEFICIENCY	PAPILLEDEMA	1
LYMPHOPENIA	KIDNEY FAILURE CHRONIC	1
DIABETES INSIPIDUS	TOXOCARIASIS	1
HYPERGAMMAGLOBULINEMIA	AMYLOIDOSIS	1
MULTIPLE MYELOMA	GLOMERULONEPHRITIS	2
PANCREATITIS	NEPHRITIS	2
PSEUDOHYPOPARATHYROIDISM	OSTEOMALACIA	1
DIARRHEA	ARTHRITIS	1
BABESIOSIS	PULMONARY EDEMA	1
THROMBOCYTOPENIA	HYPERSENSITIVITY REACTION TYPE I DISEASE	1
HYDRONEPHROSIS	CALCINOSIS	1
RENAL ARTERY OBSTRUCTION	DIABETES INSIPIDUS	2
ENCEPHALITIS	THYROIDITIS	1
PULMONARY EMBOLISM	RENAL ARTERY OBSTRUCTION	1
LEUKOPENIA	NEPHRITIS	2
PANCREATITIS	BRAIN EDEMA	1
ALEUTIAN MINK DISEASE	EQUINE INFECTIOUS ANEMIA	1
ARTERIOSCLEROSIS OBLITERANS	CORONARY ARTERY DISEASE	1
UREMIA	LIVER CIRRHOSIS	2
KIDNEY FAILURE CHRONIC	ADENOCARCINOMA	1
URETERAL OBSTRUCTION	PYELONEPHRITIS	8
HYPERCALCEMIA	ADENOMA	1
PROSTATITIS	SPLENIC INFARCTION	2
HYPERTENSION	PROTEINURIA	13
THYROIDITIS	POLYARTERITIS NODOSA	2
MYASTHENIA GRAVIS	ORCHITIS	1
UREMIA	BILIRUBIN METABOLIC DISORDER	1
LEUKEMIA	PLASMACYTOMA	1
MYOCARDIAL INFARCTION	PERITONITIS	2
HYPERPARATHYROIDISM	PERICARDITIS	1
THROMBOCYTOPENIA	HYPERCALCEMIA	1
NEPHROTIC SYNDROME	THROMBOPHLEBITIS	4
LIVER CIRRHOSIS	CYSTINURIA	1
FIBROSARCOMA	ADENOCARCINOMA	1
LEPTOSPIROSIS	GOODPASTURE SYNDROME	1
GLOMERULONEPHRITIS	LYMPHOPENIA	1
RHINITIS	DERMATITIS	1
ISCHEMIA	HYPERGLYCEMIA	1
BRONCHIECTASIS	AMYLOIDOSIS	1
KARTAGENER SYNDROME	BRONCHITIS	1
DUODENAL ULCER	NEPHRITIS	1
ADENOMA	HYPERPARATHYROIDISM	2
HYPERTENSION	SYNDROME	1
GLAUCOMA	CATARACT	1
HYPOKALEMIA	UREMIA	1
NEUROBLASTOMA	LEUKEMIA	1
HYPERCALCEMIA	MULTIPLE MYELOMA	1
MULTIPLE MYELOMA	SPONDYLITIS	1
ORCHITIS	ALEUTIAN MINK DISEASE	1
HYPERPARATHYROIDISM	CARDIAC TAMPONADE	1
ANURIA	VESICOURETERAL REFLUX	1
MENINGOENCEPHALITIS	FUNGAL INFECTIOUS DISEASE	1
PYELONEPHRITIS	PYELITIS	4
UREMIA	ARTERIOSCLEROSIS	3
UREMIA	HYPERTENSIVE ENCEPHALOPATHY	1
POLYARTERITIS NODOSA	PEMPHIGUS	1
KARTAGENER SYNDROME	SINUSITIS	1
AMYLOIDOSIS	MYOSITIS	1
HYPOKALEMIA	LEPTOSPIROSIS	1
MEGACOLON	ESOPHAGEAL ATRESIA	1
RENAL ARTERY OBSTRUCTION	UREMIA	6
ANURIA	PROSTATITIS	1
KIDNEY FAILURE CHRONIC	UREMIA	72
AMYLOIDOSIS	DIABETES INSIPIDUS	1
LIVER CIRRHOSIS	HEPATIC ENCEPHALOPATHY	1
SARCOMA	HYPEROSTOSIS	1
AGAMMAGLOBULINEMIA	MULTIPLE MYELOMA	1
URETERAL OBSTRUCTION	KIDNEY FAILURE CHRONIC	7
LIVER CIRRHOSIS	DIABETES INSIPIDUS	1
GLOMERULONEPHRITIS	MYXEDEMA	1
CORONARY ARTERY DISEASE	RENAL ARTERY OBSTRUCTION	1
NEPHRITIS	ADENOCARCINOMA	1
CHOLECYSTITIS	ENCEPHALITIS	1
ENCEPHALITIS	CONJUNCTIVITIS	1
PAGETS DISEASE OF BONE	HYPOPARATHYROIDISM	1
CATARACT	NEPHROSCLEROSIS	1
LUNG DISEASE	BRONCHOPNEUMONIA	1
AMYLOIDOSIS	FAMILIAL MEDITERRANEAN FEVER	1
PROTEINURIA	LEPTOSPIROSIS	2
HYPERTHYROIDISM	ADRENAL GLAND HYPERFUNCTION	1
ENCEPHALITIS	NEPHRITIS	2
PULMONARY FIBROSIS	MASTITIS	1
GLOMERULONEPHRITIS	ENDOMETRITIS	1
MYOCARDITIS	THROMBOCYTOPENIA	1
CYSTIC FIBROSIS	BRONCHIECTASIS	1
RETINITIS	NEPHRITIS	1
CATARACT	DIABETES MELLITUS	1
THROMBOCYTOPENIA	ADRENAL GLAND HYPERFUNCTION	1
AMYLOIDOSIS	HYPERCHOLESTEROLEMIA	1
MAGNESIUM DEFICIENCY	UREMIA	1
ADENOCARCINOMA	THYMOMA	1
PERITONITIS	PROTEINURIA	1
HEMOLYTIC-UREMIC SYNDROME	DISSEMINATED INTRAVASCULAR COAGULATION	1
HYPERALDOSTERONISM	SYNDROME	1
LYMPHEDEMA	INTESTINAL OBSTRUCTION	1
HYPERTENSIVE ENCEPHALOPATHY	KIDNEY FAILURE CHRONIC	1
GLOMERULONEPHRITIS	VASCULITIS	1
NEWBORN RESPIRATORY DISTRESS SYNDROME	DISSEMINATED INTRAVASCULAR COAGULATION	1
GOODPASTURE SYNDROME	BLOOD GROUP INCOMPATIBILITY	1
PULMONARY EDEMA	GASTROENTERITIS	1
PROSTATITIS	HEMOCHROMATOSIS	1
CARDIOMYOPATHY	CARDIAC TAMPONADE	1
GASTRIC DILATATION	DIABETES MELLITUS	1
HYPERSENSITIVITY REACTION TYPE I DISEASE	BLOOD GROUP INCOMPATIBILITY	1
PAGETS DISEASE OF BONE	HYPOTHYROIDISM	1
MYOCARDIAL INFARCTION	CEREBROVASCULAR DISEASE	1
DISSEMINATED INTRAVASCULAR COAGULATION	PROTEINURIA	1
PAPILLOMA	GINGIVITIS	1
SJOGRENS SYNDROME	THROMBOCYTOPENIA	1
KIDNEY FAILURE CHRONIC	THROMBOPHLEBITIS	2
HYPOPARATHYROIDISM	ANURIA	1
AMYLOIDOSIS	ANEMIA	1
INTESTINAL OBSTRUCTION	PERINEPHRITIS	1
CYSTITIS	ANEMIA	1
PULMONARY EDEMA	PULMONARY EMBOLISM	1
CYSTITIS	VESICOURETERAL REFLUX	1
HYPERTENSION	PRE-ECLAMPSIA	5
CATARACT	HYPERGLYCEMIA	1
LYMPHOPENIA	HYPERSENSITIVITY REACTION TYPE I DISEASE	1
CARCINOMA	KIDNEY FAILURE CHRONIC	1
UREMIA	LYMPHOPENIA	1
CREUTZFELDT-JAKOB SYNDROME	MULTIPLE MYELOMA	1
NEPHRITIS	PEMPHIGUS	1
LEISHMANIASIS	KIDNEY FAILURE CHRONIC	2
ADENOMA	OSTEOPOROSIS	1
GLOMERULONEPHRITIS	THROMBOCYTOPENIA	3
UREMIA	ANURIA	6
LIVER CIRRHOSIS	GLOMERULONEPHRITIS	1
LEUKEMIA	FIBROSARCOMA	1
UREMIA	BRAIN EDEMA	3
RENAL ARTERY OBSTRUCTION	PYELONEPHRITIS	2
ADENOCARCINOMA	HYPERTENSION	1
ISCHEMIA	RENAL ARTERY OBSTRUCTION	56
MYOCARDIAL INFARCTION	ISCHEMIA	1
PEMPHIGUS	SJOGRENS SYNDROME	1
BRONCHIECTASIS	ASTHMA	1
UREMIA	HYPERCALCEMIA	4
EQUINE INFECTIOUS ANEMIA	NEPHRITIS	1
KIDNEY FAILURE CHRONIC	GASTRITIS	1
ADENOCARCINOMA	SARCOMA	1
HYDRONEPHROSIS	GLAUCOMA	1
THYMOMA	OSTEOSARCOMA	1
CARCINOMA	ADENOMA	2
HEMANGIOMA	LIPOMA	1
ANEMIA	BRAIN EDEMA	1
CHOLELITHIASIS	NEPHROSIS	1
UREMIA	VASCULITIS	1
PLASMACYTOMA	PROTEINURIA	1
PERITONITIS	DIPHTHERIA	1
DUODENAL ULCER	DIABETES MELLITUS	1
ADRENAL GLAND HYPERFUNCTION	GLOMERULONEPHRITIS	1
KIDNEY FAILURE CHRONIC	EPILEPSY SYNDROME	1
UREMIA	HYDRONEPHROSIS	2
LIVER CIRRHOSIS	KIDNEY FAILURE CHRONIC	6
GLOMERULONEPHRITIS	LEISHMANIASIS	3
KIDNEY FAILURE CHRONIC	ADENOMA	4
VESICOURETERAL REFLUX	UREMIA	3
PULMONARY ALVEOLAR PROTEINOSIS	ASTHMA	1
SYNDROME	LEIOMYOMA	2
CHONDROSARCOMA	HEMOCHROMATOSIS	1
ASPERGILLOSIS	MENINGOENCEPHALITIS	1
ANEMIA	HYDRONEPHROSIS	1
THROMBOCYTOPENIA	UREMIA	4
PERITONITIS	DIABETIC RETINOPATHY	1
VASCULITIS	SYNDROME	1
NEPHRITIS	AORTIC VALVE STENOSIS	1
KIDNEY FAILURE CHRONIC	CARDIOMYOPATHY	4
PYELONEPHRITIS	THROMBOPHLEBITIS	1
PERITONITIS	BLINDNESS	1
OBESITY	DIABETES MELLITUS	3
RHEUMATIC HEART DISEASE	PERICARDITIS	1
BACTERIURIA	VESICOURETERAL REFLUX	4
VESICOURETERAL REFLUX	PYELONEPHRITIS	20
DIABETIC RETINOPATHY	PANCREATITIS	1
DIABETES MELLITUS	ADRENAL GLAND HYPERFUNCTION	1
NEPHROTIC SYNDROME	CORONARY ARTERY DISEASE	1
AGAMMAGLOBULINEMIA	THYROIDITIS	1
KIDNEY FAILURE CHRONIC	PSEUDOHYPOPARATHYROIDISM	2
VASCULITIS	PROTEINURIA	1
NEPHROTIC SYNDROME	ANEMIA	2
KIDNEY FAILURE CHRONIC	NEPHROTIC SYNDROME	1
POTASSIUM DEFICIENCY	DIABETES INSIPIDUS	1
FIBROSARCOMA	PNEUMONIA	1
HYPERCALCEMIA	LYMPHOMA	2
HYPOKALEMIA	DIABETES MELLITUS	1
RENAL ARTERY OBSTRUCTION	HYPERTENSION	21
CARDIOMYOPATHY	HYPERPARATHYROIDISM	2
FANCONI SYNDROME	GLAUCOMA	1
KIDNEY FAILURE CHRONIC	HYPOGLYCEMIA	2
NEPHRITIS	UVEITIS	1
CARDIOMYOPATHY	ANURIA	1
PULMONARY EMPHYSEMA	PULMONARY EDEMA	1
CORONARY ARTERY DISEASE	MYOCARDIAL STUNNING	1
LEIOMYOMA	NEPHROSIS	1
NEPHRITIS	CRYPTOCOCCOSIS	1
PROTEINURIA	BACTERIURIA	1
ADENOCARCINOMA	MELANOMA	1
HYPERSENSITIVITY REACTION TYPE I DISEASE	VASCULITIS	1
ARTHRITIS	LYME DISEASE	1
ISCHEMIA	BILIRUBIN METABOLIC DISORDER	1
KIDNEY FAILURE CHRONIC	LYMPHOMA	2
UREMIA	VITAMIN D DEFICIENCY	1
NEPHRITIS	LEPTOSPIROSIS	7
BILIRUBIN METABOLIC DISORDER	CHOLESTASIS	1
HYPERTENSION	UREMIA	8
FIBROSARCOMA	POLYCYTHEMIA	1
SYNDROME	GLOMERULONEPHRITIS	3
KIDNEY FAILURE CHRONIC	ADRENAL GLAND HYPERFUNCTION	2
ADENOMA	DIABETES MELLITUS	1
AMYLOIDOSIS	EHRLICHIOSIS	1
OSTEOMYELITIS	FUNGAL INFECTIOUS DISEASE	1
PANCREATITIS	LEIOMYOMA	1
PRE-ECLAMPSIA	ASTHMA	1
ANEMIA	THROMBOCYTOPENIA	4
NEUTROPENIA	KIDNEY PAPILLARY NECROSIS	1
ADENOCARCINOMA	LIVER CIRRHOSIS	1
EQUINE INFECTIOUS ANEMIA	ORCHITIS	1
ADRENAL GLAND HYPERFUNCTION	ISCHEMIA	1
ADENOCARCINOMA	CALCINOSIS	1
CARDIOMYOPATHY	PERITONITIS	1
GLOMERULONEPHRITIS	OBESITY	2
THROMBOCYTOPENIA	SYNDROME	2
HYPERTENSION	PYELONEPHRITIS	9
VACCINIA	HEPATIC ENCEPHALOPATHY	1
AMYLOIDOSIS	SITUS INVERSUS	1
HYDRONEPHROSIS	AORTIC ANEURYSM	1
DIABETES MELLITUS	DYSGERMINOMA	1
ALOPECIA	RHINITIS	1
PANCREATITIS	DYSGERMINOMA	1
DIABETES MELLITUS	PANCREATITIS	3
PYURIA	PYELONEPHRITIS	1
PROSTATITIS	ENDOMETRITIS	1
BLASTOMYCOSIS	GLOMERULONEPHRITIS	1
CALCINOSIS	KIDNEY FAILURE CHRONIC	7
UREMIA	DIABETES MELLITUS	3
BILIRUBIN METABOLIC DISORDER	KIDNEY PAPILLARY NECROSIS	1
VARICOCELE	RENAL ARTERY OBSTRUCTION	1
PYELONEPHRITIS	ISCHEMIA	2
AGRANULOCYTOSIS	NEPHROSIS	1
LEUKEMOID REACTION	ANEMIA	1
MULTIPLE MYELOMA	PROSTATITIS	1
PANCREATITIS	NEPHROSCLEROSIS	1
KIDNEY FAILURE CHRONIC	AMYLOIDOSIS	3
IRITIS	ARTHRITIS	1
THYROIDITIS	UVEITIS	2
HYPERALDOSTERONISM	NEPHROTIC SYNDROME	1
BRAIN EDEMA	PRE-ECLAMPSIA	1
HYPERALDOSTERONISM	BRAIN INFARCTION	1
POLYARTERITIS NODOSA	MULTIPLE MYELOMA	1
DIARRHEA	DIABETES INSIPIDUS	1
ASPERGILLOSIS	PYELONEPHRITIS	2
CATARACT	FANCONI SYNDROME	1
RHABDOMYOSARCOMA	MULTIPLE MYELOMA	1
POLYARTERITIS NODOSA	GASTROENTERITIS	1
BRONCHOPNEUMONIA	THROMBOPHLEBITIS	1
ADRENAL GLAND HYPERFUNCTION	HYPERALDOSTERONISM	1
INTRACRANIAL ANEURYSM	CAROTID ARTERY THROMBOSIS	1
BLINDNESS	UREMIA	1
ISCHEMIA	UREMIA	9
LIVER CIRRHOSIS	HYPERALDOSTERONISM	1
ANURIA	CHOLESTASIS	1
HEMOCHROMATOSIS	MASTOCYTOSIS	1
AMYLOIDOSIS	SINUSITIS	1
HYPERTENSION	ISCHEMIA	9
DYSGERMINOMA	NEPHRITIS	1
RHABDOMYOSARCOMA	CHONDROSARCOMA	1
SYNDROME	LIVER CIRRHOSIS	1
HYPERPARATHYROIDISM	PSEUDOHYPOPARATHYROIDISM	1
DIARRHEA	HYPERCALCEMIA	1
OSTEOPOROSIS	PAGETS DISEASE OF BONE	1
HEPATITIS B	ARTERIOSCLEROSIS	1
KIDNEY FAILURE CHRONIC	NEPHROSCLEROSIS	2
URETHRAL OBSTRUCTION	LEIOMYOMA	1
PEMPHIGUS	UVEITIS	1
ALOPECIA	DIABETES MELLITUS	1
SPONDYLITIS	ASPERGILLOSIS	1
SJOGRENS SYNDROME	UVEITIS	1
MULTIPLE MYELOMA	MYASTHENIA GRAVIS	1
POLYCYTHEMIA	SARCOMA	1
CALCINOSIS	ATHEROSCLEROSIS	1
DIABETES INSIPIDUS	CRANIOPHARYNGIOMA	1
MYXEDEMA	SCURVY	1
URETHRAL STRICTURE	PYELITIS	1
NEPHRITIS	PROTEINURIA	3
MENINGOENCEPHALITIS	EPILEPSY SYNDROME	1
HEPATITIS	HYPOGLYCEMIA	1
EQUINE INFECTIOUS ANEMIA	THYROIDITIS	1
HYPOTHYROIDISM	DIABETIC KETOACIDOSIS	1
FANCONI SYNDROME	HYPERALDOSTERONISM	1
ARTERIOSCLEROSIS	KIDNEY FAILURE CHRONIC	1
HYPERTENSION	ANURIA	1
PYELONEPHRITIS	ANURIA	1
CARDIOMYOPATHY	TRICUSPID VALVE INSUFFICIENCY	1
ANURIA	ISCHEMIA	7
KIDNEY FAILURE CHRONIC	NEPHRITIS	2
ANEMIA	THROMBOPHLEBITIS	1
POLYARTERITIS NODOSA	GLOMERULONEPHRITIS	4
IRITIS	DIARRHEA	1
RENAL ARTERY OBSTRUCTION	HYPERALDOSTERONISM	5
CARCINOMA	SARCOMA	4
GLOMERULONEPHRITIS	DIROFILARIASIS	9
DIABETES MELLITUS	PYELONEPHRITIS	4
LEUKEMIA	RHABDOMYOSARCOMA	1
LEIOMYOMA	DUODENAL ULCER	1
PNEUMONIA	PYELONEPHRITIS	1
HYDRONEPHROSIS	CARCINOMA	1
MYOSITIS	DERMATITIS	1
ANEMIA	UREMIA	14
DIABETES INSIPIDUS	HYPERCALCEMIA	3
HYPERPARATHYROIDISM	DIABETES MELLITUS	1
RENAL ARTERY OBSTRUCTION	MYOCARDIAL INFARCTION	1
HEPATITIS	DIABETES INSIPIDUS	1
NEPHROTIC SYNDROME	AMYLOIDOSIS	3
HYPERALDOSTERONISM	PYELONEPHRITIS	2
BILIRUBIN METABOLIC DISORDER	KIDNEY FAILURE CHRONIC	1
KIDNEY CORTEX NECROSIS	LUNG DISEASE	1
FANCONI SYNDROME	PYELONEPHRITIS	1
PROSTATITIS	CELLULITIS	1
DIABETES INSIPIDUS	FANCONI SYNDROME	1
ADENOMA	RENAL ARTERY OBSTRUCTION	2
ISCHEMIA	SYNDROME	1
NEPHROSCLEROSIS	DIABETES MELLITUS	3
OSTEOSARCOMA	SARCOMA	2
