# Supplementary material for: Renal Disease in Cats and Dogs—Lessons Learned from Text-Mined Trends in Humans
Source: Animals (Basel). 2024 Nov 21;14(23):3349. doi: 10.3390/ani14233349 (PMC11639467; doi:10.3390/ani14233349)
Supplement: Supplementary file 1 [file animals-14-03349-s001.zip › animals-3285634-supplementary/Supplementary_file_S2/human_ckd_Dis_symptom_network_withPain.txt]

NODE1/	NODE2	EDGE_COUNT
CYSTINURIA	POLYDIPSIA	1
CYSTINURIA	POLYURIA	1
NEPHROSIS	DEHYDRATION	1
INTRACRANIAL THROMBOSIS	HEMORRHAGE	1
SYNDROME	ABDOMINAL PAIN	4
SYNDROME	ANEMIA	51
SYNDROME	ANOREXIA	4
SYNDROME	ANURIA	4
SYNDROME	APPETITE	3
SYNDROME	ASTHENIA	1
SYNDROME	DEHYDRATION	1
SYNDROME	DIARRHEA	3
SYNDROME	DYSMENORRHEA	1
SYNDROME	FATIGUE	12
SYNDROME	GASTROINTESTINAL HEMORRHAGE	1
SYNDROME	HEADACHE	10
SYNDROME	HEMATURIA	6
SYNDROME	HEMORRHAGE	5
SYNDROME	MELENA	1
SYNDROME	NAUSEA	5
SYNDROME	OLIGURIA	3
SYNDROME	PAIN	25
SYNDROME	POLYDIPSIA	1
SYNDROME	POLYURIA	3
SYNDROME	ULCER	1
SYNDROME	VOMITING	6
SYNDROME	WEIGHT LOSS	1
ILEUS	ABDOMINAL PAIN	1
ILEUS	PAIN	1
PROTEIN DEFICIENCY	ANEMIA	1
PROTEIN DEFICIENCY	ANOREXIA	1
PROTEIN DEFICIENCY	DEHYDRATION	1
PROTEIN DEFICIENCY	HEMORRHAGE	1
RETINAL DETACHMENT	HEMORRHAGE	2
RETINAL DETACHMENT	PAIN	1
URETHRAL OBSTRUCTION	ANURIA	1
URETHRAL OBSTRUCTION	PAIN	1
URETHRAL OBSTRUCTION	POLYDIPSIA	1
URETHRAL OBSTRUCTION	POLYURIA	1
URETHRAL OBSTRUCTION	PROSTATITIS	1
MICROSPORIDIOSIS	DIARRHEA	2
HYPEREMESIS GRAVIDARUM	ANEMIA	1
ERYTHEMA INFECTIOSUM	ANEMIA	2
DISSEMINATED INTRAVASCULAR COAGULATION	ANEMIA	5
DISSEMINATED INTRAVASCULAR COAGULATION	ANURIA	3
DISSEMINATED INTRAVASCULAR COAGULATION	DIARRHEA	1
DISSEMINATED INTRAVASCULAR COAGULATION	HEMORRHAGE	5
DISSEMINATED INTRAVASCULAR COAGULATION	PAIN	1
VACCINIA	ANEMIA	1
NEUROBLASTOMA	ANURIA	1
NEUROBLASTOMA	HEMATURIA	1
NEPHROTIC SYNDROME	ABDOMINAL PAIN	4
NEPHROTIC SYNDROME	ANEMIA	17
NEPHROTIC SYNDROME	ANURIA	5
NEPHROTIC SYNDROME	ARTHRALGIA	1
NEPHROTIC SYNDROME	CHEST PAIN	1
NEPHROTIC SYNDROME	DEHYDRATION	3
NEPHROTIC SYNDROME	DIARRHEA	5
NEPHROTIC SYNDROME	FLANK PAIN	1
NEPHROTIC SYNDROME	HEMATURIA	71
NEPHROTIC SYNDROME	HEMORRHAGE	5
NEPHROTIC SYNDROME	MELENA	1
NEPHROTIC SYNDROME	NAUSEA	2
NEPHROTIC SYNDROME	OLIGURIA	4
NEPHROTIC SYNDROME	PAIN	5
NEPHROTIC SYNDROME	POLYDIPSIA	1
NEPHROTIC SYNDROME	POLYURIA	4
NEPHROTIC SYNDROME	VOMITING	5
NEPHROTIC SYNDROME	WEIGHT LOSS	1
LIVER CIRRHOSIS	ABDOMINAL PAIN	3
LIVER CIRRHOSIS	ANEMIA	16
LIVER CIRRHOSIS	ANOREXIA	6
LIVER CIRRHOSIS	ANURIA	4
LIVER CIRRHOSIS	APPETITE	1
LIVER CIRRHOSIS	CHEST PAIN	1
LIVER CIRRHOSIS	DEHYDRATION	4
LIVER CIRRHOSIS	DIARRHEA	1
LIVER CIRRHOSIS	FATIGUE	4
LIVER CIRRHOSIS	GASTROINTESTINAL HEMORRHAGE	15
LIVER CIRRHOSIS	HEADACHE	3
LIVER CIRRHOSIS	HEMATURIA	3
LIVER CIRRHOSIS	HEMORRHAGE	8
LIVER CIRRHOSIS	MELENA	1
LIVER CIRRHOSIS	NAUSEA	3
LIVER CIRRHOSIS	OLIGURIA	6
LIVER CIRRHOSIS	PAIN	6
LIVER CIRRHOSIS	POLYURIA	1
LIVER CIRRHOSIS	ULCER	9
LIVER CIRRHOSIS	VOMITING	2
LIVER CIRRHOSIS	WEIGHT LOSS	5
CARDIOMYOPATHY	ANEMIA	14
CARDIOMYOPATHY	ANURIA	1
CARDIOMYOPATHY	ASTHENIA	2
CARDIOMYOPATHY	CHEST PAIN	4
CARDIOMYOPATHY	DEHYDRATION	1
CARDIOMYOPATHY	DIARRHEA	1
CARDIOMYOPATHY	LETHARGY	1
CARDIOMYOPATHY	NAUSEA	1
CARDIOMYOPATHY	PAIN	4
CARDIOMYOPATHY	VOMITING	1
SYRINGOMYELIA	LETHARGY	1
THROMBOCYTOSIS	ANEMIA	5
THROMBOCYTOSIS	HEMORRHAGE	1
TENOSYNOVITIS	PAIN	1
BEHCETS DISEASE	ANEMIA	1
BEHCETS DISEASE	BACK PAIN	1
BEHCETS DISEASE	NECK PAIN	1
BEHCETS DISEASE	PAIN	1
COMMON VARIABLE IMMUNODEFICIENCY	ANEMIA	1
COMMON VARIABLE IMMUNODEFICIENCY	DIARRHEA	1
COMMON VARIABLE IMMUNODEFICIENCY	WEIGHT LOSS	2
HYDRONEPHROSIS	ABDOMINAL PAIN	5
HYDRONEPHROSIS	ANEMIA	4
HYDRONEPHROSIS	ANURIA	1
HYDRONEPHROSIS	APPETITE	1
HYDRONEPHROSIS	BACK PAIN	1
HYDRONEPHROSIS	CONSTIPATION	1
HYDRONEPHROSIS	FATIGUE	1
HYDRONEPHROSIS	FLANK PAIN	2
HYDRONEPHROSIS	HEMATURIA	8
HYDRONEPHROSIS	HEMORRHAGE	4
HYDRONEPHROSIS	OLIGURIA	1
HYDRONEPHROSIS	PAIN	7
HYDRONEPHROSIS	POLYDIPSIA	1
HYDRONEPHROSIS	POLYURIA	2
MYASTHENIA GRAVIS	HEMORRHAGE	1
DEMENTIA	ANEMIA	10
DEMENTIA	CHRONIC PAIN	1
DEMENTIA	DEHYDRATION	1
DEMENTIA	HEADACHE	2
DEMENTIA	HEMORRHAGE	4
DEMENTIA	NAUSEA	2
DEMENTIA	PAIN	3
DEMENTIA	ULCER	3
PURPURA	ANEMIA	1
PURPURA	ANURIA	1
PURPURA	DIARRHEA	1
PURPURA	GASTROINTESTINAL HEMORRHAGE	1
PURPURA	HEMATURIA	2
PURPURA	HEMORRHAGE	1
PURPURA	OLIGURIA	1
PURPURA	ULCER	1
NEURILEMMOMA	NAUSEA	1
NEURILEMMOMA	PAIN	1
NEURILEMMOMA	VOMITING	1
IRRITABLE BOWEL SYNDROME	ABDOMINAL PAIN	1
IRRITABLE BOWEL SYNDROME	CONSTIPATION	3
IRRITABLE BOWEL SYNDROME	PAIN	1
IRRITABLE BOWEL SYNDROME	VOMITING	1
MYOSITIS	PAIN	1
SPONDYLITIS	BACK PAIN	1
SPONDYLITIS	NECK PAIN	1
SPONDYLITIS	PAIN	2
OSTEOMALACIA	ANEMIA	7
OSTEOMALACIA	GASTROINTESTINAL HEMORRHAGE	1
OSTEOMALACIA	PAIN	7
HYPOPARATHYROIDISM	ABDOMINAL PAIN	1
HYPOPARATHYROIDISM	ANEMIA	2
HYPOPARATHYROIDISM	DIARRHEA	1
HYPOPARATHYROIDISM	FATIGUE	1
HYPOPARATHYROIDISM	PAIN	1
ANGIOEDEMA	ABDOMINAL PAIN	1
RETINITIS PIGMENTOSA	POLYURIA	2
DIABETIC KETOACIDOSIS	ABDOMINAL PAIN	1
DIABETIC KETOACIDOSIS	DEHYDRATION	3
DIABETIC KETOACIDOSIS	DIARRHEA	2
DIABETIC KETOACIDOSIS	NAUSEA	1
DIABETIC KETOACIDOSIS	PAIN	1
DIABETIC KETOACIDOSIS	POLYDIPSIA	1
DIABETIC KETOACIDOSIS	POLYURIA	1
DIABETIC KETOACIDOSIS	VOMITING	1
DIABETIC KETOACIDOSIS	WEIGHT LOSS	2
MELANOMA	ANEMIA	1
MELANOMA	DIARRHEA	1
MELANOMA	HEMATURIA	1
MELANOMA	ULCER	1
DENTAL CARIES	ANEMIA	1
DENTAL CARIES	APPETITE	1
DENTAL CARIES	CONSTIPATION	1
DENTAL CARIES	HALITOSIS	1
DENTAL CARIES	PAIN	1
GASTROESOPHAGEAL REFLUX DISEASE	ABDOMINAL PAIN	4
GASTROESOPHAGEAL REFLUX DISEASE	ANOREXIA	1
GASTROESOPHAGEAL REFLUX DISEASE	CHRONIC PAIN	1
GASTROESOPHAGEAL REFLUX DISEASE	CONSTIPATION	3
GASTROESOPHAGEAL REFLUX DISEASE	DIARRHEA	2
GASTROESOPHAGEAL REFLUX DISEASE	FIBROMYALGIA	1
GASTROESOPHAGEAL REFLUX DISEASE	NAUSEA	1
GASTROESOPHAGEAL REFLUX DISEASE	PAIN	7
GASTROESOPHAGEAL REFLUX DISEASE	ULCER	1
GASTROESOPHAGEAL REFLUX DISEASE	VOMITING	3
CONSTIPATION	ABDOMINAL PAIN	7
CONSTIPATION	ANOREXIA	3
CONSTIPATION	ANURIA	1
CONSTIPATION	APPETITE	3
CONSTIPATION	CONSTIPATION	69
CONSTIPATION	DIARRHEA	7
CONSTIPATION	FATIGUE	2
CONSTIPATION	GASTROINTESTINAL HEMORRHAGE	1
CONSTIPATION	NAUSEA	8
CONSTIPATION	OLIGURIA	1
CONSTIPATION	PAIN	12
CONSTIPATION	VOMITING	7
SPHENOID SINUSITIS	HEADACHE	1
POLYRADICULOPATHY	ANEMIA	1
EXOCRINE PANCREATIC INSUFFICIENCY	ANEMIA	2
EXOCRINE PANCREATIC INSUFFICIENCY	ANOREXIA	1
EXOCRINE PANCREATIC INSUFFICIENCY	DIARRHEA	2
EXOCRINE PANCREATIC INSUFFICIENCY	FATIGUE	1
EXOCRINE PANCREATIC INSUFFICIENCY	PAIN	1
HEMORRHAGIC FEVER WITH RENAL SYNDROME	ABDOMINAL PAIN	3
HEMORRHAGIC FEVER WITH RENAL SYNDROME	BACK PAIN	1
HEMORRHAGIC FEVER WITH RENAL SYNDROME	DEHYDRATION	1
HEMORRHAGIC FEVER WITH RENAL SYNDROME	HEADACHE	2
HEMORRHAGIC FEVER WITH RENAL SYNDROME	HEMATURIA	2
HEMORRHAGIC FEVER WITH RENAL SYNDROME	OLIGURIA	1
HEMORRHAGIC FEVER WITH RENAL SYNDROME	PAIN	3
HEMORRHAGIC FEVER WITH RENAL SYNDROME	POLYURIA	1
URTICARIA	ABDOMINAL PAIN	2
URTICARIA	HEMATURIA	3
URTICARIA	PAIN	2
CHOLELITHIASIS	HEMORRHAGE	1
CHOLELITHIASIS	ULCER	2
VERTEBROBASILAR INSUFFICIENCY	HEMORRHAGE	1
PLEURISY	FIBROMYALGIA	1
PLEURISY	FLANK PAIN	1
PLEURISY	PAIN	1
ANEMIA	ABDOMINAL PAIN	3
ANEMIA	ANEMIA	4645
ANEMIA	ANOREXIA	4
ANEMIA	ANURIA	4
ANEMIA	APPETITE	34
ANEMIA	ASTHENIA	2
ANEMIA	BACK PAIN	2
ANEMIA	CHEST PAIN	3
ANEMIA	CONSTIPATION	2
ANEMIA	DEHYDRATION	4
ANEMIA	DIARRHEA	8
ANEMIA	FATIGUE	62
ANEMIA	GASTROINTESTINAL HEMORRHAGE	19
ANEMIA	HEADACHE	12
ANEMIA	HEMATEMESIS	2
ANEMIA	HEMATURIA	5
ANEMIA	HEMORRHAGE	41
ANEMIA	LETHARGY	4
ANEMIA	MELENA	3
ANEMIA	MYALGIA	1
ANEMIA	NAUSEA	10
ANEMIA	OLIGURIA	2
ANEMIA	PAIN	51
ANEMIA	POLYURIA	3
ANEMIA	ULCER	1
ANEMIA	VOMITING	12
ANEMIA	WEIGHT LOSS	8
OSTEOMYELITIS	ABDOMINAL PAIN	1
OSTEOMYELITIS	ANEMIA	1
OSTEOMYELITIS	BACK PAIN	1
OSTEOMYELITIS	FATIGUE	1
OSTEOMYELITIS	LOW BACK PAIN	1
OSTEOMYELITIS	PAIN	5
OSTEOMYELITIS	SHOULDER PAIN	1
OSTEOMYELITIS	ULCER	2
POLYCYSTIC KIDNEY DISEASE	FATIGUE	1
POLYCYSTIC KIDNEY DISEASE	VOMITING	1
POLYCYSTIC KIDNEY DISEASE	WEIGHT LOSS	1
ISCHEMIA	ABDOMINAL PAIN	18
ISCHEMIA	ANEMIA	5
ISCHEMIA	ANOREXIA	1
ISCHEMIA	ANURIA	3
ISCHEMIA	CHEST PAIN	1
ISCHEMIA	CHRONIC PAIN	1
ISCHEMIA	CONSTIPATION	1
ISCHEMIA	DIARRHEA	2
ISCHEMIA	FATIGUE	1
ISCHEMIA	GASTROINTESTINAL HEMORRHAGE	5
ISCHEMIA	HEADACHE	1
ISCHEMIA	HEMATEMESIS	1
ISCHEMIA	HEMATURIA	1
ISCHEMIA	HEMORRHAGE	15
ISCHEMIA	MELENA	2
ISCHEMIA	MYALGIA	1
ISCHEMIA	NAUSEA	2
ISCHEMIA	OLIGURIA	4
ISCHEMIA	PAIN	60
ISCHEMIA	ULCER	17
ISCHEMIA	VOMITING	1
ISCHEMIA	WEIGHT LOSS	2
BLINDNESS	ANEMIA	1
BLINDNESS	HEADACHE	3
BLINDNESS	HEMORRHAGE	2
BLINDNESS	POLYURIA	1
BLINDNESS	VOMITING	1
ADENOMA	ABDOMINAL PAIN	1
ADENOMA	ANEMIA	1
ADENOMA	ANOREXIA	1
ADENOMA	ANURIA	2
ADENOMA	DIARRHEA	1
ADENOMA	FLANK PAIN	1
ADENOMA	GASTROINTESTINAL HEMORRHAGE	2
ADENOMA	HEMATURIA	2
ADENOMA	HEMORRHAGE	3
ADENOMA	NAUSEA	1
ADENOMA	PAIN	8
ADENOMA	VOMITING	3
OCULAR HYPERTENSION	EYE PAIN	1
OCULAR HYPERTENSION	PAIN	5
NEUTROPENIA	ANEMIA	7
NEUTROPENIA	ANURIA	1
NEUTROPENIA	DIARRHEA	1
NEUTROPENIA	FATIGUE	1
NEUTROPENIA	HEMATURIA	1
NEUTROPENIA	LETHARGY	1
NEUTROPENIA	NAUSEA	1
NEUTROPENIA	PAIN	2
LARYNGITIS	PAIN	1
AORTIC ANEURYSM	ANEMIA	1
AORTIC ANEURYSM	ANURIA	2
AORTIC ANEURYSM	BACK PAIN	2
AORTIC ANEURYSM	CHEST PAIN	1
AORTIC ANEURYSM	DEHYDRATION	1
AORTIC ANEURYSM	FATIGUE	1
AORTIC ANEURYSM	GASTROINTESTINAL HEMORRHAGE	1
AORTIC ANEURYSM	HEADACHE	1
AORTIC ANEURYSM	HEMORRHAGE	2
AORTIC ANEURYSM	PAIN	2
PULMONARY EMBOLISM	ANEMIA	3
PULMONARY EMBOLISM	CHEST PAIN	3
PULMONARY EMBOLISM	GASTROINTESTINAL HEMORRHAGE	1
PULMONARY EMBOLISM	HEMORRHAGE	16
PULMONARY EMBOLISM	MELENA	1
PULMONARY EMBOLISM	PAIN	5
PULMONARY EMBOLISM	VOMITING	2
PULMONARY EMBOLISM	WEIGHT LOSS	1
CORONARY ANEURYSM	HEMORRHAGE	1
MONOCLONAL GAMMOPATHY OF UNCERTAIN SIGNIFICANCE	ANEMIA	1
MONOCLONAL GAMMOPATHY OF UNCERTAIN SIGNIFICANCE	HEMATURIA	1
MONOCLONAL GAMMOPATHY OF UNCERTAIN SIGNIFICANCE	LETHARGY	1
STOMATITIS	FATIGUE	1
STOMATITIS	ULCER	1
ADENOCARCINOMA	ABDOMINAL PAIN	1
ADENOCARCINOMA	ANEMIA	4
ADENOCARCINOMA	APPETITE	1
ADENOCARCINOMA	BACK PAIN	1
ADENOCARCINOMA	FATIGUE	1
ADENOCARCINOMA	FLANK PAIN	1
ADENOCARCINOMA	GASTROINTESTINAL HEMORRHAGE	1
ADENOCARCINOMA	HEMATURIA	5
ADENOCARCINOMA	HEMORRHAGE	3
ADENOCARCINOMA	MELENA	1
ADENOCARCINOMA	NAUSEA	2
ADENOCARCINOMA	PAIN	6
ADENOCARCINOMA	VOMITING	1
LAURENCE-MOON SYNDROME	POLYDIPSIA	1
LAURENCE-MOON SYNDROME	POLYURIA	2
CEREBELLAR ATAXIA	POLYURIA	1
ACHONDROPLASIA	ANEMIA	1
SCABIES	SOMATOFORM DISORDERS	1
BACTERIURIA	ANEMIA	1
BACTERIURIA	ANURIA	2
BACTERIURIA	BACK PAIN	1
BACTERIURIA	FATIGUE	1
BACTERIURIA	FLANK PAIN	1
BACTERIURIA	HEMATURIA	4
BACTERIURIA	NAUSEA	1
BACTERIURIA	OLIGURIA	1
BACTERIURIA	PAIN	3
BACTERIURIA	POLYURIA	1
BACTERIURIA	VOMITING	1
OSTEONECROSIS	ACUTE PAIN	1
OSTEONECROSIS	CHRONIC PAIN	1
OSTEONECROSIS	HEMORRHAGE	1
OSTEONECROSIS	PAIN	4
HYPERPROLACTINEMIA	ANEMIA	1
GOODPASTURE SYNDROME	ABDOMINAL PAIN	2
GOODPASTURE SYNDROME	ANEMIA	3
GOODPASTURE SYNDROME	ANURIA	1
GOODPASTURE SYNDROME	HEADACHE	1
GOODPASTURE SYNDROME	HEMATURIA	4
GOODPASTURE SYNDROME	HEMORRHAGE	15
GOODPASTURE SYNDROME	MYALGIA	1
GOODPASTURE SYNDROME	OLIGURIA	1
GOODPASTURE SYNDROME	VOMITING	1
GASTRIC ANTRAL VASCULAR ECTASIA	ANEMIA	8
GASTRIC ANTRAL VASCULAR ECTASIA	FATIGUE	1
GASTRIC ANTRAL VASCULAR ECTASIA	GASTROINTESTINAL HEMORRHAGE	4
GASTRIC ANTRAL VASCULAR ECTASIA	HEMATEMESIS	1
GASTRIC ANTRAL VASCULAR ECTASIA	HEMORRHAGE	2
GASTRIC ANTRAL VASCULAR ECTASIA	MELENA	1
WEST NILE FEVER	ANEMIA	1
WEST NILE FEVER	HEMATURIA	1
CHOLEDOCHOLITHIASIS	ABDOMINAL PAIN	1
CHOLEDOCHOLITHIASIS	GASTROINTESTINAL HEMORRHAGE	1
CHOLEDOCHOLITHIASIS	HEMORRHAGE	1
CHOLEDOCHOLITHIASIS	VOMITING	1
HYPERTENSIVE RETINOPATHY	ANEMIA	1
CRANIOPHARYNGIOMA	DEHYDRATION	1
PYLORIC STENOSIS	DEHYDRATION	1
DYSPEPSIA	ABDOMINAL PAIN	4
DYSPEPSIA	ANEMIA	2
DYSPEPSIA	ANOREXIA	2
DYSPEPSIA	APPETITE	1
DYSPEPSIA	CONSTIPATION	3
DYSPEPSIA	DIARRHEA	2
DYSPEPSIA	NAUSEA	4
DYSPEPSIA	PAIN	5
DYSPEPSIA	ULCER	5
DYSPEPSIA	VOMITING	4
INTESTINAL OBSTRUCTION	ABDOMINAL PAIN	8
INTESTINAL OBSTRUCTION	DEHYDRATION	1
INTESTINAL OBSTRUCTION	DIARRHEA	1
INTESTINAL OBSTRUCTION	GASTROINTESTINAL HEMORRHAGE	2
INTESTINAL OBSTRUCTION	HEMORRHAGE	1
INTESTINAL OBSTRUCTION	NAUSEA	1
INTESTINAL OBSTRUCTION	PAIN	4
INTESTINAL OBSTRUCTION	VOMITING	3
INTESTINAL OBSTRUCTION	WEIGHT LOSS	1
DIABETES INSIPIDUS	ANEMIA	2
DIABETES INSIPIDUS	ANURIA	1
DIABETES INSIPIDUS	DEHYDRATION	2
DIABETES INSIPIDUS	POLYDIPSIA	2
DIABETES INSIPIDUS	POLYURIA	7
DIABETES INSIPIDUS	VOMITING	1
SICK SINUS SYNDROME	ANEMIA	1
MENIERES DISEASE	NAUSEA	1
CEREBRAL INFARCTION	ANEMIA	1
CEREBRAL INFARCTION	DEHYDRATION	1
CEREBRAL INFARCTION	DIARRHEA	1
CEREBRAL INFARCTION	GASTROINTESTINAL HEMORRHAGE	1
CEREBRAL INFARCTION	HEMORRHAGE	9
CEREBRAL INFARCTION	PAIN	1
VITAMIN B DEFICIENCY	ANEMIA	4
VITAMIN B DEFICIENCY	FATIGUE	2
HEPATITIS C	ANEMIA	39
HEPATITIS C	ANOREXIA	2
HEPATITIS C	ARTHRALGIA	2
HEPATITIS C	FATIGUE	5
HEPATITIS C	HEADACHE	3
HEPATITIS C	HEMATURIA	2
HEPATITIS C	HEMORRHAGE	6
HEPATITIS C	MYALGIA	1
HEPATITIS C	NAUSEA	1
HEPATITIS C	NECK PAIN	1
HEPATITIS C	PAIN	6
HEPATITIS C	VOMITING	1
MULTIPLE MYELOMA	ABDOMINAL PAIN	2
MULTIPLE MYELOMA	ANEMIA	32
MULTIPLE MYELOMA	ANOREXIA	1
MULTIPLE MYELOMA	ANURIA	1
MULTIPLE MYELOMA	CONSTIPATION	1
MULTIPLE MYELOMA	DEHYDRATION	10
MULTIPLE MYELOMA	DIARRHEA	3
MULTIPLE MYELOMA	FATIGUE	2
MULTIPLE MYELOMA	HEMATURIA	5
MULTIPLE MYELOMA	LETHARGY	1
MULTIPLE MYELOMA	NAUSEA	1
MULTIPLE MYELOMA	OLIGURIA	2
MULTIPLE MYELOMA	PAIN	5
MULTIPLE MYELOMA	VOMITING	3
MULTIPLE MYELOMA	WEIGHT LOSS	2
LYMPHOPENIA	ANEMIA	3
CEREBRAL PALSY	FATIGUE	1
SICKLE CELL TRAIT	ANEMIA	3
SICKLE CELL TRAIT	DEHYDRATION	1
SICKLE CELL TRAIT	HEMATURIA	4
MITRAL VALVE INSUFFICIENCY	ANEMIA	2
MITRAL VALVE INSUFFICIENCY	CHEST PAIN	1
MITRAL VALVE INSUFFICIENCY	DIARRHEA	1
MITRAL VALVE INSUFFICIENCY	HEMORRHAGE	1
MITRAL VALVE INSUFFICIENCY	PAIN	1
MITRAL VALVE INSUFFICIENCY	WEIGHT LOSS	1
INAPPROPRIATE ADH SYNDROME	HEADACHE	1
SJOGRENS SYNDROME	ANEMIA	2
SJOGRENS SYNDROME	DEHYDRATION	1
SJOGRENS SYNDROME	FATIGUE	1
SJOGRENS SYNDROME	POLYURIA	1
RHABDOMYOSARCOMA	HEMATURIA	1
PLACENTAL ABRUPTION	HEMORRHAGE	1
FAMILIAL MEDITERRANEAN FEVER	ABDOMINAL PAIN	4
FAMILIAL MEDITERRANEAN FEVER	CHEST PAIN	1
FAMILIAL MEDITERRANEAN FEVER	DIARRHEA	2
FAMILIAL MEDITERRANEAN FEVER	NAUSEA	1
FAMILIAL MEDITERRANEAN FEVER	PAIN	4
TUBERCULOSIS	ABDOMINAL PAIN	2
TUBERCULOSIS	ANEMIA	1
TUBERCULOSIS	ANOREXIA	6
TUBERCULOSIS	APPETITE	1
TUBERCULOSIS	FLANK PAIN	1
TUBERCULOSIS	MELENA	1
TUBERCULOSIS	NAUSEA	2
TUBERCULOSIS	OLIGURIA	1
TUBERCULOSIS	PAIN	4
TUBERCULOSIS	ULCER	1
TUBERCULOSIS	WEIGHT LOSS	9
MELIOIDOSIS	ABDOMINAL PAIN	2
MELIOIDOSIS	ANEMIA	1
MELIOIDOSIS	MYALGIA	1
HYDROCEPHALUS	HEMORRHAGE	3
QUADRIPLEGIA	ANURIA	1
QUADRIPLEGIA	NECK PAIN	1
QUADRIPLEGIA	PAIN	1
ACTINOMYCOSIS	BACK PAIN	1
ACTINOMYCOSIS	FLANK PAIN	1
ACTINOMYCOSIS	GASTROINTESTINAL HEMORRHAGE	1
ACTINOMYCOSIS	LOW BACK PAIN	1
ACTINOMYCOSIS	PAIN	4
HISTOPLASMOSIS	ABDOMINAL PAIN	2
HISTOPLASMOSIS	ANOREXIA	1
HISTOPLASMOSIS	GASTROINTESTINAL HEMORRHAGE	2
HISTOPLASMOSIS	PAIN	2
HISTOPLASMOSIS	ULCER	3
HISTOPLASMOSIS	WEIGHT LOSS	1
EMPTY SELLA SYNDROME	HEADACHE	1
MYOTONIC DYSTROPHY	ANOREXIA	1
DUMPING SYNDROME	VOMITING	1
HERPES ZOSTER	ACUTE PAIN	2
HERPES ZOSTER	GASTROINTESTINAL HEMORRHAGE	1
HERPES ZOSTER	NAUSEA	1
HERPES ZOSTER	NEURALGIA	1
HERPES ZOSTER	PAIN	3
HERPES ZOSTER	VOMITING	2
THALASSEMIA	ANEMIA	12
THALASSEMIA	HEMORRHAGE	1
LIPODYSTROPHY	HEMORRHAGE	1
GLUCOSEPHOSPHATE DEHYDROGENASE DEFICIENCY	ANEMIA	1
POTASSIUM DEFICIENCY	ANEMIA	1
POTASSIUM DEFICIENCY	CONSTIPATION	1
POTASSIUM DEFICIENCY	DEHYDRATION	1
OCHRONOSIS	ANEMIA	2
HEMOSIDEROSIS	ANEMIA	7
HEMOSIDEROSIS	ARTHRALGIA	1
HEMOSIDEROSIS	HEMATURIA	1
HEMOSIDEROSIS	HEMORRHAGE	2
HEMOSIDEROSIS	MELENA	1
HEMOSIDEROSIS	PAIN	1
RICKETS	ANEMIA	1
RICKETS	PAIN	1
RICKETS	POLYDIPSIA	1
RICKETS	POLYURIA	4
GLUCOSE INTOLERANCE	GASTROINTESTINAL HEMORRHAGE	1
GLUCOSE INTOLERANCE	HEMATURIA	1
MUSCULAR ATROPHY	ANEMIA	4
MUSCULAR ATROPHY	ANOREXIA	2
MUSCULAR ATROPHY	APPETITE	5
MUSCULAR ATROPHY	FATIGUE	1
MUSCULAR ATROPHY	PAIN	2
MUSCULAR ATROPHY	WEIGHT LOSS	1
PSEUDOTUMOR CEREBRI	HEADACHE	4
PSEUDOTUMOR CEREBRI	HEMORRHAGE	1
PSEUDOTUMOR CEREBRI	NAUSEA	1
PSEUDOTUMOR CEREBRI	VOMITING	1
HYPERPARATHYROIDISM	ANEMIA	47
HYPERPARATHYROIDISM	ANURIA	1
HYPERPARATHYROIDISM	APPETITE	1
HYPERPARATHYROIDISM	ARTHRALGIA	2
HYPERPARATHYROIDISM	BACK PAIN	3
HYPERPARATHYROIDISM	DEHYDRATION	1
HYPERPARATHYROIDISM	DIARRHEA	1
HYPERPARATHYROIDISM	FATIGUE	1
HYPERPARATHYROIDISM	FIBROMYALGIA	1
HYPERPARATHYROIDISM	HEADACHE	1
HYPERPARATHYROIDISM	HEMORRHAGE	2
HYPERPARATHYROIDISM	MYALGIA	2
HYPERPARATHYROIDISM	NAUSEA	3
HYPERPARATHYROIDISM	NECK PAIN	1
HYPERPARATHYROIDISM	PAIN	28
HYPERPARATHYROIDISM	POLYURIA	1
HYPERPARATHYROIDISM	ULCER	4
HYPERPARATHYROIDISM	VOMITING	3
GIARDIASIS	DIARRHEA	1
TRICUSPID VALVE INSUFFICIENCY	ANEMIA	4
RHINITIS	ORAL ULCER	1
TETANUS	ANURIA	1
BURNING MOUTH SYNDROME	HALITOSIS	1
CYSTIC FIBROSIS	ABDOMINAL PAIN	1
CYSTIC FIBROSIS	ANEMIA	1
CYSTIC FIBROSIS	ANOREXIA	1
CYSTIC FIBROSIS	CONSTIPATION	1
CYSTIC FIBROSIS	PAIN	1
CYSTIC FIBROSIS	ULCER	1
OLIGOHYDRAMNIOS	ANEMIA	1
OLIGOHYDRAMNIOS	ANURIA	2
DENTAL ENAMEL HYPOPLASIA	HALITOSIS	1
DENTAL ENAMEL HYPOPLASIA	ORAL ULCER	1
DENTAL ENAMEL HYPOPLASIA	PAIN	1
INTRACRANIAL ANEURYSM	HEADACHE	2
INTRACRANIAL ANEURYSM	HEMORRHAGE	6
INTRACRANIAL ANEURYSM	NAUSEA	1
INTRACRANIAL ANEURYSM	PAIN	2
RETINAL VEIN OCCLUSION	ANEMIA	1
REFLEX SYMPATHETIC DYSTROPHY	PAIN	1
REFLEX SYMPATHETIC DYSTROPHY	REFLEX SYMPATHETIC DYSTROPHY	1
HYPOGONADISM	ANEMIA	11
HYPOGONADISM	FATIGUE	1
HYPOGONADISM	WEIGHT LOSS	1
MACULAR DEGENERATION	ANEMIA	1
INTESTINAL PERFORATION	ABDOMINAL PAIN	9
INTESTINAL PERFORATION	ARTHRALGIA	1
INTESTINAL PERFORATION	CONSTIPATION	2
INTESTINAL PERFORATION	DEHYDRATION	2
INTESTINAL PERFORATION	DIARRHEA	2
INTESTINAL PERFORATION	GASTROINTESTINAL HEMORRHAGE	3
INTESTINAL PERFORATION	HEMATURIA	1
INTESTINAL PERFORATION	HEMORRHAGE	4
INTESTINAL PERFORATION	MELENA	1
INTESTINAL PERFORATION	PAIN	11
INTESTINAL PERFORATION	ULCER	4
INTESTINAL PERFORATION	VOMITING	1
LYMPHADENITIS	APPETITE	1
LYMPHADENITIS	FATIGUE	1
LYMPHADENITIS	WEIGHT LOSS	1
ARTHRITIS	ANEMIA	7
ARTHRITIS	ARTHRALGIA	2
ARTHRITIS	CHEST PAIN	1
ARTHRITIS	CHRONIC PAIN	2
ARTHRITIS	HEMORRHAGE	2
ARTHRITIS	OLIGURIA	1
ARTHRITIS	ORAL ULCER	2
ARTHRITIS	PAIN	7
TUBEROUS SCLEROSIS	ABDOMINAL PAIN	2
TUBEROUS SCLEROSIS	APPETITE	1
TUBEROUS SCLEROSIS	HEMATURIA	4
TUBEROUS SCLEROSIS	HEMORRHAGE	4
TUBEROUS SCLEROSIS	PAIN	1
TUBEROUS SCLEROSIS	VOMITING	2
ASPERGILLOSIS	ABDOMINAL PAIN	1
ASPERGILLOSIS	ANEMIA	1
ASPERGILLOSIS	EYE PAIN	1
ASPERGILLOSIS	PAIN	2
MENINGIOMA	HEADACHE	1
PREDIABETES SYNDROME	ANURIA	1
PREDIABETES SYNDROME	DIARRHEA	1
HYPEROSTOSIS FRONTALIS INTERNA	PAIN	1
CROUP	CONSTIPATION	1
HYPERVITAMINOSIS A	ANOREXIA	1
HYPERVITAMINOSIS A	FATIGUE	1
HYPERVITAMINOSIS A	PAIN	1
HYPERVITAMINOSIS A	WEIGHT LOSS	1
CYSTINOSIS	ANEMIA	4
CYSTINOSIS	ANOREXIA	2
CYSTINOSIS	DEHYDRATION	2
CYSTINOSIS	POLYDIPSIA	1
CYSTINOSIS	POLYURIA	2
CYSTINOSIS	VOMITING	1
CYSTINOSIS	WEIGHT LOSS	1
OSTEOPOROSIS	ABDOMINAL PAIN	1
OSTEOPOROSIS	ANEMIA	3
OSTEOPOROSIS	ANOREXIA	1
OSTEOPOROSIS	CHEST PAIN	1
OSTEOPOROSIS	FATIGUE	2
OSTEOPOROSIS	HEMORRHAGE	2
OSTEOPOROSIS	NAUSEA	1
OSTEOPOROSIS	PAIN	11
OSTEOPOROSIS	REFLEX SYMPATHETIC DYSTROPHY	1
OSTEOPOROSIS	VOMITING	1
OSTEOPOROSIS	WEIGHT LOSS	1
ARTERIOLOSCLEROSIS	ANEMIA	1
THROMBOPHLEBITIS	ANEMIA	2
THROMBOPHLEBITIS	GASTROINTESTINAL HEMORRHAGE	1
THROMBOPHLEBITIS	HEMATURIA	2
THROMBOPHLEBITIS	HEMORRHAGE	4
THROMBOPHLEBITIS	POLYURIA	1
THROMBOPHLEBITIS	ULCER	1
POLYDACTYLY	POLYDIPSIA	1
POLYDACTYLY	POLYURIA	1
HEMOGLOBINOPATHY	ANEMIA	7
HEMOGLOBINOPATHY	GASTROINTESTINAL HEMORRHAGE	2
HEMOGLOBINOPATHY	HEMORRHAGE	1
HYPERSENSITIVITY REACTION TYPE I DISEASE	HEADACHE	1
HYPERSENSITIVITY REACTION TYPE I DISEASE	HEMORRHAGE	1
HEPATIC ENCEPHALOPATHY	ANEMIA	2
HEPATIC ENCEPHALOPATHY	GASTROINTESTINAL HEMORRHAGE	4
HEPATIC ENCEPHALOPATHY	HEMORRHAGE	4
AMYLOIDOSIS	ABDOMINAL PAIN	7
AMYLOIDOSIS	ANEMIA	17
AMYLOIDOSIS	ANURIA	1
AMYLOIDOSIS	ARTHRALGIA	5
AMYLOIDOSIS	BACK PAIN	1
AMYLOIDOSIS	CHEST PAIN	2
AMYLOIDOSIS	CHRONIC PAIN	2
AMYLOIDOSIS	DEHYDRATION	2
AMYLOIDOSIS	DIARRHEA	10
AMYLOIDOSIS	GASTROINTESTINAL HEMORRHAGE	3
AMYLOIDOSIS	HEADACHE	2
AMYLOIDOSIS	HEMATEMESIS	1
AMYLOIDOSIS	HEMATURIA	14
AMYLOIDOSIS	HEMORRHAGE	4
AMYLOIDOSIS	MELENA	1
AMYLOIDOSIS	NAUSEA	3
AMYLOIDOSIS	NECK PAIN	2
AMYLOIDOSIS	OLIGURIA	1
AMYLOIDOSIS	PAIN	32
AMYLOIDOSIS	SHOULDER PAIN	1
AMYLOIDOSIS	ULCER	4
AMYLOIDOSIS	VOMITING	6
AMYLOIDOSIS	WEIGHT LOSS	2
PHARYNGITIS	ABDOMINAL PAIN	1
PHARYNGITIS	HEMATURIA	1
PHARYNGITIS	NAUSEA	1
PHARYNGITIS	PAIN	1
PHARYNGITIS	VOMITING	1
PROSTATITIS	PROSTATITIS	4
GASTRITIS	ABDOMINAL PAIN	4
GASTRITIS	ANEMIA	5
GASTRITIS	DIARRHEA	1
GASTRITIS	GASTROINTESTINAL HEMORRHAGE	20
GASTRITIS	HEMORRHAGE	6
GASTRITIS	NAUSEA	2
GASTRITIS	PAIN	4
GASTRITIS	ULCER	17
GASTRITIS	VOMITING	2
GASTRITIS	WEIGHT LOSS	1
CARCINOMA	ANEMIA	1
CARCINOMA	ASTHENIA	1
CARCINOMA	BREAKTHROUGH PAIN	1
CARCINOMA	DIARRHEA	1
CARCINOMA	GASTROINTESTINAL HEMORRHAGE	1
CARCINOMA	HEMORRHAGE	2
CARCINOMA	NAUSEA	1
CARCINOMA	PAIN	8
CARCINOMA	VOMITING	1
LEGIONELLOSIS	CHEST PAIN	1
LEGIONELLOSIS	PAIN	1
ASPHYXIA NEONATORUM	HEMATURIA	1
ASPHYXIA NEONATORUM	HEMORRHAGE	1
ASPHYXIA NEONATORUM	OLIGURIA	1
ACHALASIA	CHEST PAIN	2
ACHALASIA	PAIN	2
INTRACRANIAL HYPOTENSION	LETHARGY	1
POLYHYDRAMNIOS	ANEMIA	5
POLYHYDRAMNIOS	DEHYDRATION	1
POLYHYDRAMNIOS	DIARRHEA	1
AORTIC VALVE DISEASE	HEMORRHAGE	1
AORTIC VALVE DISEASE	WEIGHT LOSS	1
AMENORRHEA	DYSMENORRHEA	1
AMENORRHEA	VOMITING	2
IRON OVERLOAD	ABDOMINAL PAIN	2
IRON OVERLOAD	ANEMIA	49
IRON OVERLOAD	DIARRHEA	1
IRON OVERLOAD	NAUSEA	2
IRON OVERLOAD	PAIN	2
IRON OVERLOAD	VOMITING	2
SHOULDER IMPINGEMENT SYNDROME	PAIN	1
BILIRUBIN METABOLIC DISORDER	ANEMIA	1
BILIRUBIN METABOLIC DISORDER	ANURIA	1
OTITIS MEDIA WITH EFFUSION	HEMORRHAGE	1
SICKLE CELL ANEMIA	HEMATURIA	2
CHOLESTASIS	ANEMIA	1
CHOLESTASIS	ANURIA	1
CHOLESTASIS	FATIGUE	1
CHOLESTASIS	GASTROINTESTINAL HEMORRHAGE	1
CHOLESTASIS	HEMATURIA	1
CHOLESTASIS	PAIN	2
CHOLESTASIS	SOMATOFORM DISORDERS	1
CHOLESTASIS	VOMITING	2
CORONARY RESTENOSIS	ANEMIA	1
CORONARY RESTENOSIS	CHEST PAIN	1
CORONARY RESTENOSIS	HEMORRHAGE	2
KIDNEY CORTEX NECROSIS	ABDOMINAL PAIN	1
KIDNEY CORTEX NECROSIS	ANEMIA	3
KIDNEY CORTEX NECROSIS	ANURIA	5
KIDNEY CORTEX NECROSIS	DEHYDRATION	1
KIDNEY CORTEX NECROSIS	DIARRHEA	1
KIDNEY CORTEX NECROSIS	HEMORRHAGE	2
KIDNEY CORTEX NECROSIS	PAIN	2
KIDNEY CORTEX NECROSIS	VOMITING	1
PERICARDITIS	ABDOMINAL PAIN	1
PERICARDITIS	ANEMIA	22
PERICARDITIS	ANURIA	1
PERICARDITIS	CHEST PAIN	4
PERICARDITIS	DIARRHEA	1
PERICARDITIS	FATIGUE	1
PERICARDITIS	GASTROINTESTINAL HEMORRHAGE	3
PERICARDITIS	HEMATURIA	1
PERICARDITIS	HEMORRHAGE	9
PERICARDITIS	NAUSEA	1
PERICARDITIS	PAIN	9
PERICARDITIS	VOMITING	1
PRIMARY HYPEROXALURIA	ANEMIA	5
PRIMARY HYPEROXALURIA	ANOREXIA	1
PRIMARY HYPEROXALURIA	ARTHRALGIA	1
PRIMARY HYPEROXALURIA	DIARRHEA	2
PRIMARY HYPEROXALURIA	FATIGUE	1
PRIMARY HYPEROXALURIA	HEMORRHAGE	1
PRIMARY HYPEROXALURIA	OLIGURIA	1
PRIMARY HYPEROXALURIA	PAIN	1
PRIMARY HYPEROXALURIA	VOMITING	1
ARTERIOSCLEROSIS OBLITERANS	ANURIA	1
FOOD ALLERGY	HEMATURIA	1
FUNGAL INFECTIOUS DISEASE	ANURIA	1
FUNGAL INFECTIOUS DISEASE	DIARRHEA	2
FUNGAL INFECTIOUS DISEASE	HEMORRHAGE	1
FUNGAL INFECTIOUS DISEASE	PAIN	3
VITAMIN E DEFICIENCY	ANEMIA	1
BRANCHIOOTORENAL SYNDROME	POLYURIA	1
PAGETS DISEASE OF BONE	ANOREXIA	1
PAGETS DISEASE OF BONE	PAIN	1
PAGETS DISEASE OF BONE	WEIGHT LOSS	1
KERATOCONUS	ANEMIA	1
BRAIN INFARCTION	HEMORRHAGE	1
HIV-ASSOCIATED NEPHROPATHY	ANEMIA	4
HIV-ASSOCIATED NEPHROPATHY	CHEST PAIN	1
HIV-ASSOCIATED NEPHROPATHY	HEMATURIA	1
HIV-ASSOCIATED NEPHROPATHY	PAIN	1
HIV-ASSOCIATED NEPHROPATHY	VOMITING	1
SUPERIOR MESENTERIC ARTERY SYNDROME	VOMITING	1
THROMBOCYTOPENIA	ANEMIA	27
THROMBOCYTOPENIA	ANURIA	2
THROMBOCYTOPENIA	CHEST PAIN	2
THROMBOCYTOPENIA	DIARRHEA	2
THROMBOCYTOPENIA	FATIGUE	1
THROMBOCYTOPENIA	GASTROINTESTINAL HEMORRHAGE	4
THROMBOCYTOPENIA	HEMATURIA	1
THROMBOCYTOPENIA	HEMORRHAGE	16
THROMBOCYTOPENIA	LETHARGY	1
THROMBOCYTOPENIA	MELENA	1
THROMBOCYTOPENIA	NAUSEA	2
THROMBOCYTOPENIA	PAIN	2
THROMBOCYTOPENIA	ULCER	1
THROMBOCYTOPENIA	VOMITING	1
MYOCARDIAL STUNNING	ANEMIA	1
ENCEPHALOMALACIA	HEMORRHAGE	1
HISTIOCYTOID HEMANGIOMA	ANEMIA	2
MECKELS DIVERTICULUM	ABDOMINAL PAIN	1
MECKELS DIVERTICULUM	MELENA	1
OPTIC NEURITIS	PAIN	1
POLYARTERITIS NODOSA	GASTROINTESTINAL HEMORRHAGE	3
POLYARTERITIS NODOSA	HEMORRHAGE	4
OSTEOSCLEROSIS	ANEMIA	1
OSTEOSCLEROSIS	PAIN	1
GLOMERULONEPHRITIS	ABDOMINAL PAIN	5
GLOMERULONEPHRITIS	ACUTE PAIN	1
GLOMERULONEPHRITIS	ANEMIA	53
GLOMERULONEPHRITIS	ANOREXIA	3
GLOMERULONEPHRITIS	ANURIA	20
GLOMERULONEPHRITIS	APPETITE	1
GLOMERULONEPHRITIS	BACK PAIN	1
GLOMERULONEPHRITIS	CHEST PAIN	1
GLOMERULONEPHRITIS	DEHYDRATION	2
GLOMERULONEPHRITIS	DIARRHEA	2
GLOMERULONEPHRITIS	FATIGUE	8
GLOMERULONEPHRITIS	GASTROINTESTINAL HEMORRHAGE	5
GLOMERULONEPHRITIS	HEADACHE	3
GLOMERULONEPHRITIS	HEMATURIA	102
GLOMERULONEPHRITIS	HEMORRHAGE	24
GLOMERULONEPHRITIS	LETHARGY	1
GLOMERULONEPHRITIS	MYALGIA	1
GLOMERULONEPHRITIS	NAUSEA	7
GLOMERULONEPHRITIS	OLIGURIA	13
GLOMERULONEPHRITIS	PAIN	12
GLOMERULONEPHRITIS	POLYURIA	2
GLOMERULONEPHRITIS	VOMITING	7
GLOMERULONEPHRITIS	WEIGHT LOSS	2
INTERMITTENT CLAUDICATION	ABDOMINAL PAIN	1
INTERMITTENT CLAUDICATION	ANURIA	1
INTERMITTENT CLAUDICATION	OLIGURIA	1
INTERMITTENT CLAUDICATION	PAIN	1
INTERMITTENT CLAUDICATION	VOMITING	1
MITRAL VALVE STENOSIS	HEMORRHAGE	2
ENCEPHALITIS	ANEMIA	1
ENCEPHALITIS	CONSTIPATION	1
ENCEPHALITIS	HEMATURIA	1
MACULAR RETINAL EDEMA	ANEMIA	1
PYELITIS	HEMORRHAGE	1
EPILEPSY SYNDROME	ABDOMINAL PAIN	1
EPILEPSY SYNDROME	ANEMIA	5
EPILEPSY SYNDROME	ANOREXIA	1
EPILEPSY SYNDROME	CONSTIPATION	1
EPILEPSY SYNDROME	HEADACHE	1
EPILEPSY SYNDROME	HEMORRHAGE	1
EPILEPSY SYNDROME	NAUSEA	1
EPILEPSY SYNDROME	PAIN	1
EPILEPSY SYNDROME	VOMITING	1
EPILEPSY SYNDROME	WEIGHT LOSS	1
LUNG DISEASE	CHEST PAIN	1
LUNG DISEASE	PAIN	1
FABRY DISEASE	ABDOMINAL PAIN	5
FABRY DISEASE	ANEMIA	1
FABRY DISEASE	ARTHRALGIA	1
FABRY DISEASE	CHEST PAIN	1
FABRY DISEASE	DIARRHEA	1
FABRY DISEASE	FATIGUE	1
FABRY DISEASE	HEMATURIA	5
FABRY DISEASE	HEMORRHAGE	2
FABRY DISEASE	MYALGIA	1
FABRY DISEASE	NAUSEA	1
FABRY DISEASE	PAIN	10
FABRY DISEASE	VOMITING	2
TRACHEITIS	CONSTIPATION	1
HEMOLYTIC-UREMIC SYNDROME	ABDOMINAL PAIN	1
HEMOLYTIC-UREMIC SYNDROME	ANEMIA	22
HEMOLYTIC-UREMIC SYNDROME	ANOREXIA	1
HEMOLYTIC-UREMIC SYNDROME	ANURIA	10
HEMOLYTIC-UREMIC SYNDROME	DEHYDRATION	1
HEMOLYTIC-UREMIC SYNDROME	DIARRHEA	24
HEMOLYTIC-UREMIC SYNDROME	FATIGUE	2
HEMOLYTIC-UREMIC SYNDROME	HEADACHE	2
HEMOLYTIC-UREMIC SYNDROME	HEMATURIA	4
HEMOLYTIC-UREMIC SYNDROME	HEMORRHAGE	3
HEMOLYTIC-UREMIC SYNDROME	NAUSEA	1
HEMOLYTIC-UREMIC SYNDROME	OLIGURIA	4
HEMOLYTIC-UREMIC SYNDROME	PAIN	3
HEMOLYTIC-UREMIC SYNDROME	VOMITING	2
PREGNANCY IN DIABETICS	WEIGHT LOSS	1
WERNER SYNDROME	APPETITE	1
WERNER SYNDROME	DIARRHEA	1
WERNER SYNDROME	HEMATURIA	1
ANGIODYSPLASIA	ANEMIA	9
ANGIODYSPLASIA	GASTROINTESTINAL HEMORRHAGE	17
ANGIODYSPLASIA	HEMATEMESIS	2
ANGIODYSPLASIA	HEMORRHAGE	4
ANGIODYSPLASIA	MELENA	2
ANGIODYSPLASIA	ULCER	4
HELLP SYNDROME	HEMORRHAGE	2
CHOLECYSTITIS	GASTROINTESTINAL HEMORRHAGE	1
CHOLECYSTITIS	HEMORRHAGE	2
HODGKINS LYMPHOMA	ANEMIA	2
HODGKINS LYMPHOMA	HEMATURIA	1
GLAUCOMA	ANEMIA	1
GLAUCOMA	ANURIA	1
GLAUCOMA	DIARRHEA	1
GLAUCOMA	GASTROINTESTINAL HEMORRHAGE	1
GLAUCOMA	HEMORRHAGE	1
GLAUCOMA	PAIN	1
WERNICKE ENCEPHALOPATHY	ANEMIA	1
WERNICKE ENCEPHALOPATHY	APPETITE	2
WERNICKE ENCEPHALOPATHY	DEHYDRATION	1
NEUROLEPTIC MALIGNANT SYNDROME	GASTROINTESTINAL HEMORRHAGE	1
CHOLANGITIS	GASTROINTESTINAL HEMORRHAGE	2
CHOLANGITIS	HEMORRHAGE	1
CHOLANGITIS	ULCER	1
VESICOURETERAL REFLUX	ANEMIA	5
VESICOURETERAL REFLUX	CONSTIPATION	1
VESICOURETERAL REFLUX	FATIGUE	1
VESICOURETERAL REFLUX	FLANK PAIN	1
VESICOURETERAL REFLUX	HEMATURIA	2
VESICOURETERAL REFLUX	HEMORRHAGE	1
VESICOURETERAL REFLUX	PAIN	3
VESICOURETERAL REFLUX	POLYURIA	2
VESICOURETERAL REFLUX	PROSTATITIS	1
BIPOLAR DISORDER	ABDOMINAL PAIN	1
BIPOLAR DISORDER	APPETITE	1
BIPOLAR DISORDER	DEHYDRATION	1
BIPOLAR DISORDER	GASTROINTESTINAL HEMORRHAGE	1
BIPOLAR DISORDER	PAIN	1
BIPOLAR DISORDER	POLYDIPSIA	4
BIPOLAR DISORDER	POLYURIA	5
BIPOLAR DISORDER	ULCER	1
HEMIPLEGIA	ANURIA	1
HEMIPLEGIA	DEHYDRATION	1
HEMIPLEGIA	DIARRHEA	1
HEMIPLEGIA	PAIN	1
MELAS SYNDROME	GASTROINTESTINAL HEMORRHAGE	1
MELAS SYNDROME	HEADACHE	1
MELAS SYNDROME	HEMATEMESIS	1
MELAS SYNDROME	NAUSEA	1
MELAS SYNDROME	VOMITING	1
PRIAPISM	ANEMIA	1
PRIAPISM	HEMATURIA	1
PANCYTOPENIA	ANEMIA	5
PANCYTOPENIA	DIARRHEA	1
PANCYTOPENIA	ORAL ULCER	1
PANCYTOPENIA	PAIN	1
STEATORRHEA	DIARRHEA	1
MENINGITIS	ANEMIA	1
MENINGITIS	HEADACHE	1
MENINGITIS	PAIN	1
VASCULITIS	ABDOMINAL PAIN	3
VASCULITIS	ANEMIA	2
VASCULITIS	ANURIA	1
VASCULITIS	DIARRHEA	1
VASCULITIS	GASTROINTESTINAL HEMORRHAGE	1
VASCULITIS	HEADACHE	1
VASCULITIS	HEMATURIA	6
VASCULITIS	HEMORRHAGE	9
VASCULITIS	NAUSEA	1
VASCULITIS	OLIGURIA	2
VASCULITIS	PAIN	5
VASCULITIS	ULCER	1
VASCULITIS	VOMITING	1
VASCULITIS	WEIGHT LOSS	1
PNEUMONIA	ANEMIA	1
PNEUMONIA	ANURIA	1
PNEUMONIA	DIARRHEA	1
PNEUMONIA	GASTROINTESTINAL HEMORRHAGE	1
PNEUMONIA	HEMATURIA	1
PNEUMONIA	HEMORRHAGE	7
PARAGONIMIASIS	FATIGUE	1
PARAGONIMIASIS	GASTROINTESTINAL HEMORRHAGE	1
PARAGONIMIASIS	ULCER	1
MITRAL VALVE PROLAPSE	ANEMIA	1
BONE GIANT CELL TUMOR	HEMORRHAGE	2
BONE GIANT CELL TUMOR	PAIN	3
ACALCULOUS CHOLECYSTITIS	ABDOMINAL PAIN	1
ACALCULOUS CHOLECYSTITIS	GASTROINTESTINAL HEMORRHAGE	1
ACALCULOUS CHOLECYSTITIS	MELENA	1
ACALCULOUS CHOLECYSTITIS	PAIN	1
ACALCULOUS CHOLECYSTITIS	ULCER	1
ACALCULOUS CHOLECYSTITIS	WEIGHT LOSS	1
GASTROENTERITIS	ABDOMINAL PAIN	3
GASTROENTERITIS	ANEMIA	1
GASTROENTERITIS	ANURIA	2
GASTROENTERITIS	DEHYDRATION	1
GASTROENTERITIS	DIARRHEA	3
GASTROENTERITIS	NAUSEA	2
GASTROENTERITIS	VOMITING	2
GASTROENTERITIS	WEIGHT LOSS	2
SHWARTZMAN PHENOMENON	HEMORRHAGE	1
NASOPHARYNGITIS	ANEMIA	2
NASOPHARYNGITIS	DIARRHEA	2
NASOPHARYNGITIS	HEMORRHAGE	1
NASOPHARYNGITIS	VOMITING	1
OBESITY	ANEMIA	38
OBESITY	ANOREXIA	4
OBESITY	ANURIA	2
OBESITY	APPETITE	13
OBESITY	CONSTIPATION	1
OBESITY	DEHYDRATION	2
OBESITY	DIARRHEA	1
OBESITY	FATIGUE	4
OBESITY	GASTROINTESTINAL HEMORRHAGE	1
OBESITY	HEADACHE	1
OBESITY	HEMATURIA	14
OBESITY	HEMORRHAGE	9
OBESITY	MUSCULOSKELETAL PAIN	1
OBESITY	NAUSEA	1
OBESITY	PAIN	8
OBESITY	PELVIC PAIN	2
OBESITY	POLYDIPSIA	1
OBESITY	POLYURIA	1
OBESITY	WEIGHT LOSS	141
HEMOGLOBINURIA	ANEMIA	1
PERITONITIS	ABDOMINAL PAIN	54
PERITONITIS	ANEMIA	15
PERITONITIS	ANOREXIA	4
PERITONITIS	ANURIA	6
PERITONITIS	APPETITE	4
PERITONITIS	ARTHRALGIA	2
PERITONITIS	BACK PAIN	1
PERITONITIS	CONSTIPATION	5
PERITONITIS	DEHYDRATION	4
PERITONITIS	DIARRHEA	11
PERITONITIS	FATIGUE	1
PERITONITIS	GASTROINTESTINAL HEMORRHAGE	9
PERITONITIS	HEMATURIA	1
PERITONITIS	HEMORRHAGE	12
PERITONITIS	NAUSEA	4
PERITONITIS	NECK PAIN	1
PERITONITIS	OLIGURIA	1
PERITONITIS	PAIN	59
PERITONITIS	ULCER	3
PERITONITIS	VOMITING	7
PERITONITIS	WEIGHT LOSS	6
STATUS EPILEPTICUS	ANEMIA	2
STATUS EPILEPTICUS	NAUSEA	1
STATUS EPILEPTICUS	VOMITING	3
LISTERIOSIS	ANEMIA	1
MEDULLARY SPONGE KIDNEY	ANEMIA	1
UREMIA	ABDOMINAL PAIN	5
UREMIA	ANEMIA	241
UREMIA	ANOREXIA	23
UREMIA	ANURIA	20
UREMIA	APPETITE	27
UREMIA	ARTHRALGIA	1
UREMIA	CANCER PAIN	1
UREMIA	CHEST PAIN	3
UREMIA	CHRONIC PAIN	2
UREMIA	CONSTIPATION	5
UREMIA	DEHYDRATION	4
UREMIA	DIARRHEA	11
UREMIA	FATIGUE	17
UREMIA	FLANK PAIN	2
UREMIA	GASTROINTESTINAL HEMORRHAGE	11
UREMIA	HEADACHE	2
UREMIA	HEMATURIA	11
UREMIA	HEMORRHAGE	35
UREMIA	LETHARGY	1
UREMIA	MELENA	2
UREMIA	MUSCULOSKELETAL PAIN	1
UREMIA	NAUSEA	23
UREMIA	OLIGURIA	8
UREMIA	PAIN	38
UREMIA	POLYURIA	9
UREMIA	ULCER	7
UREMIA	VOMITING	22
UREMIA	WEIGHT LOSS	10
VITAMIN DEFICIENCY	ANEMIA	2
VITAMIN DEFICIENCY	APPETITE	1
VITAMIN DEFICIENCY	POLYURIA	1
POLYCYSTIC OVARY SYNDROME	ANEMIA	1
POLYCYSTIC OVARY SYNDROME	WEIGHT LOSS	1
TURNER SYNDROME	ANEMIA	1
INTUSSUSCEPTION	ABDOMINAL PAIN	1
INTUSSUSCEPTION	HEMORRHAGE	1
INTUSSUSCEPTION	PAIN	1
SPERMATIC CORD TORSION	CONSTIPATION	1
POLYCYTHEMIA VERA	ANEMIA	8
POLYCYTHEMIA VERA	ANURIA	1
POLYCYTHEMIA VERA	HEMATURIA	1
POLYCYTHEMIA VERA	OLIGURIA	1
DERMATITIS	PAIN	1
DERMATITIS	ULCER	1
PORPHYRIA CUTANEA TARDA	ANEMIA	4
PORPHYRIA CUTANEA TARDA	ANURIA	1
HYPOGLYCEMIA	ABDOMINAL PAIN	1
HYPOGLYCEMIA	ANEMIA	4
HYPOGLYCEMIA	ANOREXIA	1
HYPOGLYCEMIA	ANURIA	2
HYPOGLYCEMIA	ARTHRALGIA	1
HYPOGLYCEMIA	BACK PAIN	1
HYPOGLYCEMIA	CHEST PAIN	1
HYPOGLYCEMIA	DEHYDRATION	1
HYPOGLYCEMIA	FATIGUE	2
HYPOGLYCEMIA	GASTROINTESTINAL HEMORRHAGE	1
HYPOGLYCEMIA	HEADACHE	1
HYPOGLYCEMIA	HEMORRHAGE	2
HYPOGLYCEMIA	LETHARGY	2
HYPOGLYCEMIA	NAUSEA	2
HYPOGLYCEMIA	PAIN	2
HYPOGLYCEMIA	POLYURIA	1
HYPOGLYCEMIA	VOMITING	3
HYPOGLYCEMIA	WEIGHT LOSS	5
DUODENITIS	ABDOMINAL PAIN	2
DUODENITIS	GASTROINTESTINAL HEMORRHAGE	1
DUODENITIS	MELENA	2
DUODENITIS	ULCER	5
FANCONI SYNDROME	ANEMIA	3
FANCONI SYNDROME	DEHYDRATION	2
FANCONI SYNDROME	HEMATURIA	1
FANCONI SYNDROME	PAIN	2
FANCONI SYNDROME	POLYDIPSIA	1
FANCONI SYNDROME	POLYURIA	2
FANCONI SYNDROME	VOMITING	1
FANCONI SYNDROME	WEIGHT LOSS	1
Q FEVER	ANEMIA	1
ACQUIRED IMMUNODEFICIENCY SYNDROME	ANEMIA	12
ACQUIRED IMMUNODEFICIENCY SYNDROME	GASTROINTESTINAL HEMORRHAGE	1
ACQUIRED IMMUNODEFICIENCY SYNDROME	HEMORRHAGE	1
TEMPORAL ARTERITIS	PAIN	1
HYPERINSULINISM	ANEMIA	4
ACRODERMATITIS	ANEMIA	1
ACRODERMATITIS	DIARRHEA	1
ACRODERMATITIS	ULCER	1
TARSAL TUNNEL SYNDROME	PAIN	2
PROTEINURIA	ABDOMINAL PAIN	12
PROTEINURIA	ANEMIA	95
PROTEINURIA	ANURIA	4
PROTEINURIA	APPETITE	3
PROTEINURIA	ARTHRALGIA	2
PROTEINURIA	CHEST PAIN	2
PROTEINURIA	CONSTIPATION	1
PROTEINURIA	DEHYDRATION	5
PROTEINURIA	DIARRHEA	13
PROTEINURIA	FATIGUE	7
PROTEINURIA	FLANK PAIN	2
PROTEINURIA	GASTROINTESTINAL HEMORRHAGE	2
PROTEINURIA	HEADACHE	3
PROTEINURIA	HEMATEMESIS	1
PROTEINURIA	HEMATURIA	243
PROTEINURIA	HEMORRHAGE	7
PROTEINURIA	LETHARGY	2
PROTEINURIA	MELENA	1
PROTEINURIA	MYALGIA	1
PROTEINURIA	OLIGURIA	5
PROTEINURIA	PAIN	18
PROTEINURIA	POLYDIPSIA	1
PROTEINURIA	POLYURIA	4
PROTEINURIA	ULCER	1
PROTEINURIA	WEIGHT LOSS	11
PROTEIN-ENERGY MALNUTRITION	ANEMIA	22
PROTEIN-ENERGY MALNUTRITION	ANOREXIA	39
PROTEIN-ENERGY MALNUTRITION	APPETITE	46
PROTEIN-ENERGY MALNUTRITION	DEHYDRATION	1
PROTEIN-ENERGY MALNUTRITION	FATIGUE	2
PROTEIN-ENERGY MALNUTRITION	NAUSEA	2
PROTEIN-ENERGY MALNUTRITION	PAIN	1
PROTEIN-ENERGY MALNUTRITION	VOMITING	2
PROTEIN-ENERGY MALNUTRITION	WEIGHT LOSS	13
ECHINOCOCCOSIS	ABDOMINAL PAIN	1
ECHINOCOCCOSIS	BACK PAIN	1
ECHINOCOCCOSIS	PAIN	1
HYPERTENSION	ABDOMINAL PAIN	17
HYPERTENSION	ANEMIA	403
HYPERTENSION	ANOREXIA	5
HYPERTENSION	ANURIA	13
HYPERTENSION	APPETITE	9
HYPERTENSION	BACK PAIN	4
HYPERTENSION	CHEST PAIN	11
HYPERTENSION	CHRONIC PAIN	3
HYPERTENSION	CONSTIPATION	3
HYPERTENSION	DEHYDRATION	17
HYPERTENSION	DIARRHEA	11
HYPERTENSION	EYE PAIN	3
HYPERTENSION	FATIGUE	21
HYPERTENSION	FLANK PAIN	2
HYPERTENSION	GASTROINTESTINAL HEMORRHAGE	15
HYPERTENSION	HEADACHE	18
HYPERTENSION	HEMATURIA	99
HYPERTENSION	HEMORRHAGE	56
HYPERTENSION	LOW BACK PAIN	2
HYPERTENSION	MELENA	4
HYPERTENSION	MYALGIA	2
HYPERTENSION	NAUSEA	25
HYPERTENSION	OLIGURIA	8
HYPERTENSION	ORAL ULCER	2
HYPERTENSION	PAIN	61
HYPERTENSION	PAIN PERCEPTION	1
HYPERTENSION	PELVIC PAIN	2
HYPERTENSION	POLYDIPSIA	1
HYPERTENSION	POLYURIA	3
HYPERTENSION	ULCER	6
HYPERTENSION	VOMITING	23
HYPERTENSION	WEIGHT LOSS	46
HEPATITIS E	ANEMIA	2
ANGIOKERATOMA	PAIN	1
INTRACRANIAL EMBOLISM	ANEMIA	1
INTRACRANIAL EMBOLISM	HEMORRHAGE	3
PAROTITIS	HEMATEMESIS	1
MALARIA	ANEMIA	3
MALARIA	DIARRHEA	1
MALARIA	GASTROINTESTINAL HEMORRHAGE	1
MALARIA	HEMORRHAGE	1
URETERAL OBSTRUCTION	ANEMIA	2
URETERAL OBSTRUCTION	ANURIA	8
URETERAL OBSTRUCTION	APPETITE	1
URETERAL OBSTRUCTION	FATIGUE	1
URETERAL OBSTRUCTION	HEMATURIA	4
URETERAL OBSTRUCTION	HEMORRHAGE	2
URETERAL OBSTRUCTION	OLIGURIA	3
URETERAL OBSTRUCTION	PAIN	2
URETERAL OBSTRUCTION	POLYURIA	2
URETERAL OBSTRUCTION	WEIGHT LOSS	1
LEIOMYOSARCOMA	HEMATURIA	1
ALOPECIA	ANEMIA	1
HYPOTHYROIDISM	ANEMIA	9
HYPOTHYROIDISM	ANOREXIA	5
HYPOTHYROIDISM	ASTHENIA	1
HYPOTHYROIDISM	CHEST PAIN	1
HYPOTHYROIDISM	DIARRHEA	1
HYPOTHYROIDISM	FATIGUE	3
HYPOTHYROIDISM	FIBROMYALGIA	1
HYPOTHYROIDISM	LETHARGY	1
HYPOTHYROIDISM	PAIN	2
HYPOTHYROIDISM	POLYURIA	1
HYPOTHYROIDISM	WEIGHT LOSS	1
ENDOCARDITIS	ABDOMINAL PAIN	1
ENDOCARDITIS	BACK PAIN	1
ENDOCARDITIS	DIARRHEA	1
ENDOCARDITIS	HEMORRHAGE	1
ENDOCARDITIS	PAIN	1
BRAIN EDEMA	ABDOMINAL PAIN	1
BRAIN EDEMA	ANEMIA	3
BRAIN EDEMA	ANURIA	1
BRAIN EDEMA	GASTROINTESTINAL HEMORRHAGE	1
BRAIN EDEMA	HEADACHE	3
BRAIN EDEMA	HEMORRHAGE	5
BRAIN EDEMA	NAUSEA	2
BRAIN EDEMA	VOMITING	3
CALCINOSIS	ABDOMINAL PAIN	8
CALCINOSIS	ANEMIA	13
CALCINOSIS	ANOREXIA	1
CALCINOSIS	ANURIA	1
CALCINOSIS	APPETITE	2
CALCINOSIS	ARTHRALGIA	2
CALCINOSIS	BACK PAIN	2
CALCINOSIS	CHEST PAIN	3
CALCINOSIS	DEHYDRATION	2
CALCINOSIS	DIARRHEA	2
CALCINOSIS	FATIGUE	2
CALCINOSIS	GASTROINTESTINAL HEMORRHAGE	1
CALCINOSIS	HEADACHE	1
CALCINOSIS	HEMORRHAGE	4
CALCINOSIS	MYALGIA	1
CALCINOSIS	NAUSEA	2
CALCINOSIS	NECK PAIN	1
CALCINOSIS	PAIN	35
CALCINOSIS	POLYDIPSIA	1
CALCINOSIS	POLYURIA	2
CALCINOSIS	ULCER	8
CALCINOSIS	VOMITING	4
NEUROASPERGILLOSIS	HEADACHE	1
NEURITIS	ANEMIA	1
NEURITIS	DEHYDRATION	1
DIABETIC RETINOPATHY	ANEMIA	12
DIABETIC RETINOPATHY	ANOREXIA	1
DIABETIC RETINOPATHY	DIARRHEA	1
DIABETIC RETINOPATHY	HEMATURIA	2
DIABETIC RETINOPATHY	HEMORRHAGE	5
DIABETIC RETINOPATHY	ULCER	1
EMPHYSEMATOUS CHOLECYSTITIS	ABDOMINAL PAIN	1
EMPHYSEMATOUS CHOLECYSTITIS	PAIN	1
CELIAC DISEASE	ABDOMINAL PAIN	1
CELIAC DISEASE	ANEMIA	2
CELIAC DISEASE	CONSTIPATION	1
CELIAC DISEASE	DIARRHEA	1
CELIAC DISEASE	NAUSEA	1
CELIAC DISEASE	PAIN	2
CELIAC DISEASE	VOMITING	1
HAJDU-CHENEY SYNDROME	ANEMIA	1
COMMON COLD	DIARRHEA	1
COMMON COLD	FATIGUE	1
ANOREXIA NERVOSA	ANOREXIA	19
ANOREXIA NERVOSA	APPETITE	2
ANOREXIA NERVOSA	CONSTIPATION	2
ANOREXIA NERVOSA	DEHYDRATION	1
ANOREXIA NERVOSA	NAUSEA	1
ANOREXIA NERVOSA	OLIGURIA	1
ANOREXIA NERVOSA	VOMITING	2
ANOREXIA NERVOSA	WEIGHT LOSS	1
PITUITARY APOPLEXY	HEADACHE	1
PITUITARY APOPLEXY	HEMORRHAGE	1
PITUITARY APOPLEXY	VOMITING	1
FACTOR VIII DEFICIENCY	ANEMIA	1
FACTOR VIII DEFICIENCY	HEMATURIA	2
FACTOR VIII DEFICIENCY	HEMORRHAGE	7
PHLEBITIS	HEMORRHAGE	2
PHLEBITIS	PAIN	1
PNEUMOTHORAX	HEMORRHAGE	3
PULMONARY FIBROSIS	ANEMIA	1
PULMONARY FIBROSIS	DIARRHEA	2
PULMONARY FIBROSIS	HEMORRHAGE	2
ANTIPHOSPHOLIPID SYNDROME	ABDOMINAL PAIN	1
ANTIPHOSPHOLIPID SYNDROME	ANEMIA	1
ANTIPHOSPHOLIPID SYNDROME	HEMATURIA	2
ANTIPHOSPHOLIPID SYNDROME	HEMORRHAGE	2
ANTIPHOSPHOLIPID SYNDROME	ULCER	2
CORONARY THROMBOSIS	HEMORRHAGE	7
LYMPHEDEMA	PAIN	1
RENAL ARTERY OBSTRUCTION	ANEMIA	1
RENAL ARTERY OBSTRUCTION	ANOREXIA	1
RENAL ARTERY OBSTRUCTION	ANURIA	5
RENAL ARTERY OBSTRUCTION	DEHYDRATION	1
RENAL ARTERY OBSTRUCTION	FATIGUE	1
RENAL ARTERY OBSTRUCTION	FLANK PAIN	1
RENAL ARTERY OBSTRUCTION	HEADACHE	1
RENAL ARTERY OBSTRUCTION	HEMATURIA	3
RENAL ARTERY OBSTRUCTION	HEMORRHAGE	3
RENAL ARTERY OBSTRUCTION	MYALGIA	1
RENAL ARTERY OBSTRUCTION	NAUSEA	1
RENAL ARTERY OBSTRUCTION	PAIN	1
RENAL ARTERY OBSTRUCTION	VOMITING	1
RENAL ARTERY OBSTRUCTION	WEIGHT LOSS	1
DIARRHEA	ABDOMINAL PAIN	12
DIARRHEA	ANEMIA	8
DIARRHEA	ANOREXIA	1
DIARRHEA	ANURIA	6
DIARRHEA	CONSTIPATION	7
DIARRHEA	DEHYDRATION	4
DIARRHEA	DIARRHEA	137
DIARRHEA	FATIGUE	3
DIARRHEA	GASTROINTESTINAL HEMORRHAGE	2
DIARRHEA	HEADACHE	3
DIARRHEA	HEMATEMESIS	1
DIARRHEA	HEMATURIA	1
DIARRHEA	HEMORRHAGE	3
DIARRHEA	MYALGIA	1
DIARRHEA	NAUSEA	11
DIARRHEA	OLIGURIA	3
DIARRHEA	PAIN	9
DIARRHEA	ULCER	1
DIARRHEA	VOMITING	11
DIARRHEA	WEIGHT LOSS	3
CANDIDIASIS	ABDOMINAL PAIN	3
CANDIDIASIS	BACK PAIN	1
CANDIDIASIS	DIARRHEA	2
CANDIDIASIS	GASTROINTESTINAL HEMORRHAGE	2
CANDIDIASIS	HEMORRHAGE	1
CANDIDIASIS	PAIN	6
CANDIDIASIS	VOMITING	1
ATHEROSCLEROSIS	ANEMIA	16
ATHEROSCLEROSIS	ANURIA	1
ATHEROSCLEROSIS	EYE PAIN	1
ATHEROSCLEROSIS	GASTROINTESTINAL HEMORRHAGE	1
ATHEROSCLEROSIS	HEMATURIA	1
ATHEROSCLEROSIS	HEMORRHAGE	5
ATHEROSCLEROSIS	PAIN	1
ERYSIPELAS	CHEST PAIN	1
ERYSIPELAS	PAIN	1
CORONARY ARTERY DISEASE	ABDOMINAL PAIN	3
CORONARY ARTERY DISEASE	ANEMIA	66
CORONARY ARTERY DISEASE	ANOREXIA	1
CORONARY ARTERY DISEASE	ANURIA	1
CORONARY ARTERY DISEASE	CHEST PAIN	17
CORONARY ARTERY DISEASE	CHRONIC PAIN	1
CORONARY ARTERY DISEASE	CONSTIPATION	1
CORONARY ARTERY DISEASE	DEHYDRATION	1
CORONARY ARTERY DISEASE	DIARRHEA	3
CORONARY ARTERY DISEASE	FATIGUE	1
CORONARY ARTERY DISEASE	GASTROINTESTINAL HEMORRHAGE	3
CORONARY ARTERY DISEASE	HEADACHE	2
CORONARY ARTERY DISEASE	HEMATURIA	2
CORONARY ARTERY DISEASE	HEMORRHAGE	13
CORONARY ARTERY DISEASE	MELENA	2
CORONARY ARTERY DISEASE	MYALGIA	1
CORONARY ARTERY DISEASE	NAUSEA	1
CORONARY ARTERY DISEASE	PAIN	24
CORONARY ARTERY DISEASE	PELVIC PAIN	2
CORONARY ARTERY DISEASE	ULCER	4
CORONARY ARTERY DISEASE	VOMITING	1
CORONARY ARTERY DISEASE	WEIGHT LOSS	1
SINUSITIS	ANEMIA	2
SINUSITIS	CONSTIPATION	1
SINUSITIS	MELENA	1
SINUSITIS	PAIN	2
BLACKWATER FEVER	ANEMIA	2
BLACKWATER FEVER	HEMORRHAGE	1
PYELONEPHRITIS	ABDOMINAL PAIN	3
PYELONEPHRITIS	ANEMIA	15
PYELONEPHRITIS	ANURIA	5
PYELONEPHRITIS	BACK PAIN	2
PYELONEPHRITIS	CONSTIPATION	1
PYELONEPHRITIS	DEHYDRATION	3
PYELONEPHRITIS	FATIGUE	2
PYELONEPHRITIS	FLANK PAIN	2
PYELONEPHRITIS	GASTROINTESTINAL HEMORRHAGE	1
PYELONEPHRITIS	HEADACHE	1
PYELONEPHRITIS	HEMATURIA	13
PYELONEPHRITIS	HEMORRHAGE	6
PYELONEPHRITIS	MELENA	1
PYELONEPHRITIS	NAUSEA	1
PYELONEPHRITIS	OLIGURIA	1
PYELONEPHRITIS	PAIN	11
PYELONEPHRITIS	POLYURIA	1
PYELONEPHRITIS	PROSTATITIS	1
PYELONEPHRITIS	VOMITING	3
PYELONEPHRITIS	WEIGHT LOSS	2
KLIPPEL-TRENAUNAY SYNDROME	HEMATURIA	1
MUTISM	GASTROINTESTINAL HEMORRHAGE	1
CELLULITIS	ANEMIA	1
CELLULITIS	FACIAL PAIN	1
CELLULITIS	GASTROINTESTINAL HEMORRHAGE	1
CELLULITIS	HEMORRHAGE	1
CELLULITIS	PAIN	1
CELLULITIS	ULCER	1
MYELOFIBROSIS	ANEMIA	3
FOLIC ACID DEFICIENCY	ANEMIA	24
FOLIC ACID DEFICIENCY	FATIGUE	1
FOLIC ACID DEFICIENCY	HEMORRHAGE	1
HYPERHOMOCYSTEINEMIA	ANEMIA	15
HYPERHOMOCYSTEINEMIA	WEIGHT LOSS	1
BARDET-BIEDL SYNDROME	POLYDIPSIA	1
BARDET-BIEDL SYNDROME	POLYURIA	1
LUPUS VULGARIS	HEMATURIA	1
VITAMIN B 12 DEFICIENCY	ANEMIA	22
VITAMIN B 12 DEFICIENCY	FATIGUE	1
BRONCHITIS	ASTHENIA	1
LEUKOPENIA	ANEMIA	5
LEUKOPENIA	ANOREXIA	1
LEUKOPENIA	ANURIA	1
LEUKOPENIA	DIARRHEA	1
LEUKOPENIA	HEADACHE	1
LEUKOPENIA	HEMATURIA	1
LEUKOPENIA	LETHARGY	1
LEUKOPENIA	NAUSEA	1
LEUKOPENIA	ULCER	2
LEUKOPENIA	VOMITING	1
CHURG-STRAUSS SYNDROME	HEMATURIA	1
TEMPOROMANDIBULAR JOINT DISORDER	MUSCULOSKELETAL PAIN	1
TEMPOROMANDIBULAR JOINT DISORDER	PAIN	1
LYMPHOMA	ABDOMINAL PAIN	2
LYMPHOMA	ANEMIA	3
LYMPHOMA	ANURIA	2
LYMPHOMA	DEHYDRATION	1
LYMPHOMA	HEMORRHAGE	1
ALAGILLE SYNDROME	PAIN	1
DENYS-DRASH SYNDROME	PAIN	1
BLOOD GROUP INCOMPATIBILITY	ABDOMINAL PAIN	1
BLOOD GROUP INCOMPATIBILITY	ANEMIA	4
BLOOD GROUP INCOMPATIBILITY	FATIGUE	1
BLOOD GROUP INCOMPATIBILITY	GASTROINTESTINAL HEMORRHAGE	3
BLOOD GROUP INCOMPATIBILITY	HEMORRHAGE	1
BLOOD GROUP INCOMPATIBILITY	NAUSEA	1
BLOOD GROUP INCOMPATIBILITY	PAIN	3
BLOOD GROUP INCOMPATIBILITY	PROSTATITIS	1
BLOOD GROUP INCOMPATIBILITY	REFLEX SYMPATHETIC DYSTROPHY	1
SARCOIDOSIS	ANOREXIA	1
SARCOIDOSIS	APPETITE	3
SARCOIDOSIS	FATIGUE	3
SARCOIDOSIS	HEMATURIA	1
SARCOIDOSIS	PAIN	2
SARCOIDOSIS	WEIGHT LOSS	2
THYROID NODULE	PAIN	1
NEPHRITIS	ABDOMINAL PAIN	2
NEPHRITIS	ANEMIA	7
NEPHRITIS	ANOREXIA	1
NEPHRITIS	ANURIA	1
NEPHRITIS	ARTHRALGIA	1
NEPHRITIS	CHEST PAIN	1
NEPHRITIS	DEHYDRATION	1
NEPHRITIS	HEADACHE	1
NEPHRITIS	HEMATURIA	13
NEPHRITIS	HEMORRHAGE	5
NEPHRITIS	NAUSEA	1
NEPHRITIS	PAIN	4
NEPHRITIS	POLYURIA	1
NEPHRITIS	PROSTATITIS	2
NEPHRITIS	VOMITING	1
URETHRITIS	DEHYDRATION	1
URETHRITIS	HEMATURIA	1
HYPOPITUITARISM	FATIGUE	2
HYPOPITUITARISM	HEADACHE	1
HYPOPITUITARISM	HEMORRHAGE	1
CRYPTOSPORIDIOSIS	DIARRHEA	5
OTITIS MEDIA	HEMATURIA	1
MULTIPLE SCLEROSIS	ANEMIA	1
MULTIPLE SCLEROSIS	FATIGUE	5
MULTIPLE SCLEROSIS	FIBROMYALGIA	1
HEPATIC VEIN THROMBOSIS	NAUSEA	1
PANCREATITIS	ABDOMINAL PAIN	12
PANCREATITIS	ANEMIA	2
PANCREATITIS	BACK PAIN	1
PANCREATITIS	DEHYDRATION	3
PANCREATITIS	GASTROINTESTINAL HEMORRHAGE	3
PANCREATITIS	HEMORRHAGE	1
PANCREATITIS	NAUSEA	3
PANCREATITIS	PAIN	7
PANCREATITIS	ULCER	6
PANCREATITIS	VOMITING	7
URETHRAL STRICTURE	DEHYDRATION	1
URETHRAL STRICTURE	HEMATURIA	1
URETHRAL STRICTURE	HEMORRHAGE	1
PYODERMA	HEMATURIA	1
MAGNESIUM DEFICIENCY	DIARRHEA	1
MAGNESIUM DEFICIENCY	LETHARGY	2
MAGNESIUM DEFICIENCY	PAIN	2
MAGNESIUM DEFICIENCY	POLYDIPSIA	3
MAGNESIUM DEFICIENCY	POLYURIA	4
MAGNESIUM DEFICIENCY	ULCER	1
ALKAPTONURIA	ANEMIA	2
ALKAPTONURIA	HEMATURIA	1
ALOPECIA AREATA	ANEMIA	1
LEPROSY	ANEMIA	1
LEPROSY	ANOREXIA	1
SYSTEMIC INFLAMMATORY RESPONSE SYNDROME	ANEMIA	1
SYSTEMIC INFLAMMATORY RESPONSE SYNDROME	ANOREXIA	1
SYSTEMIC INFLAMMATORY RESPONSE SYNDROME	GASTROINTESTINAL HEMORRHAGE	1
SYSTEMIC INFLAMMATORY RESPONSE SYNDROME	HEMORRHAGE	1
EPIDERMOLYSIS BULLOSA	GASTROINTESTINAL HEMORRHAGE	1
MALNUTRITION	ABDOMINAL PAIN	2
MALNUTRITION	ANEMIA	55
MALNUTRITION	ANOREXIA	22
MALNUTRITION	ANURIA	1
MALNUTRITION	APPETITE	25
MALNUTRITION	CONSTIPATION	2
MALNUTRITION	DIARRHEA	1
MALNUTRITION	FATIGUE	3
MALNUTRITION	HEMORRHAGE	2
MALNUTRITION	NAUSEA	2
MALNUTRITION	PAIN	6
MALNUTRITION	VOMITING	6
MALNUTRITION	WEIGHT LOSS	17
DISCITIS	BACK PAIN	5
DISCITIS	PAIN	6
WILSON DISEASE	ANEMIA	1
APPENDICITIS	ABDOMINAL PAIN	5
APPENDICITIS	ANEMIA	1
APPENDICITIS	GASTROINTESTINAL HEMORRHAGE	1
APPENDICITIS	PAIN	4
APPENDICITIS	VOMITING	1
OBSESSIVE-COMPULSIVE DISORDER	ABDOMINAL PAIN	2
OBSESSIVE-COMPULSIVE DISORDER	VOMITING	2
FIBROMYALGIA	CHRONIC PAIN	1
FIBROMYALGIA	FATIGUE	1
FIBROMYALGIA	FIBROMYALGIA	6
FIBROMYALGIA	PAIN	1
STRONGYLOIDIASIS	ABDOMINAL PAIN	2
STRONGYLOIDIASIS	DEHYDRATION	1
STRONGYLOIDIASIS	DIARRHEA	4
STRONGYLOIDIASIS	HEMATEMESIS	1
STRONGYLOIDIASIS	HEMORRHAGE	1
STRONGYLOIDIASIS	PAIN	1
STRONGYLOIDIASIS	VOMITING	1
STRONGYLOIDIASIS	WEIGHT LOSS	1
ADRENAL GLAND HYPERFUNCTION	ULCER	1
NEPHROCALCINOSIS	ANEMIA	1
NEPHROCALCINOSIS	ANOREXIA	1
NEPHROCALCINOSIS	FATIGUE	1
NEPHROCALCINOSIS	HEMATURIA	3
NEPHROCALCINOSIS	PAIN	3
NEPHROCALCINOSIS	POLYDIPSIA	4
NEPHROCALCINOSIS	POLYURIA	4
NEPHROCALCINOSIS	VOMITING	1
NEPHROCALCINOSIS	WEIGHT LOSS	1
CONJUNCTIVITIS	DIARRHEA	1
CONJUNCTIVITIS	HEMORRHAGE	1
CONJUNCTIVITIS	PAIN	1
CONJUNCTIVITIS	ULCER	2
MESENTERIC VASCULAR OCCLUSION	ABDOMINAL PAIN	1
MESENTERIC VASCULAR OCCLUSION	GASTROINTESTINAL HEMORRHAGE	1
MESENTERIC VASCULAR OCCLUSION	PAIN	1
MESENTERIC VASCULAR OCCLUSION	ULCER	1
MESENTERIC VASCULAR OCCLUSION	WEIGHT LOSS	1
DECUBITUS ULCER	ANEMIA	1
DECUBITUS ULCER	PAIN	1
DECUBITUS ULCER	ULCER	7
POLYCYTHEMIA	ANEMIA	30
POLYCYTHEMIA	APPETITE	1
POLYCYTHEMIA	HEMATURIA	1
POLYCYTHEMIA	HEMORRHAGE	1
HYPOPHOSPHATEMIA	ANEMIA	4
HYPOPHOSPHATEMIA	ANOREXIA	1
HYPOPHOSPHATEMIA	DIARRHEA	2
HYPOPHOSPHATEMIA	FATIGUE	1
HYPOPHOSPHATEMIA	OLIGURIA	2
HYPOPHOSPHATEMIA	PAIN	1
GYNECOMASTIA	APPETITE	1
PERICARDIAL EFFUSION	ANEMIA	4
PERICARDIAL EFFUSION	CHEST PAIN	3
PERICARDIAL EFFUSION	HEMORRHAGE	4
PERICARDIAL EFFUSION	NAUSEA	1
PERICARDIAL EFFUSION	PAIN	4
PERICARDIAL EFFUSION	VOMITING	1
ANGIOSARCOMA	APPETITE	1
ANGIOSARCOMA	PAIN	5
ANGIOSARCOMA	WEIGHT LOSS	1
BRUCELLOSIS	ABDOMINAL PAIN	1
BRUCELLOSIS	FATIGUE	1
BRUCELLOSIS	FLANK PAIN	2
BRUCELLOSIS	PAIN	3
INFERTILITY	ANEMIA	1
INFERTILITY	NAUSEA	1
INFERTILITY	VOMITING	1
EOSINOPHILIA	ABDOMINAL PAIN	3
EOSINOPHILIA	HEMATURIA	2
EOSINOPHILIA	PAIN	3
LYMPHANGIOMA	WEIGHT LOSS	1
AORTIC VALVE INSUFFICIENCY	ANEMIA	1
AORTIC VALVE INSUFFICIENCY	APPETITE	1
AORTIC VALVE INSUFFICIENCY	BACK PAIN	1
AORTIC VALVE INSUFFICIENCY	CHEST PAIN	1
AORTIC VALVE INSUFFICIENCY	PAIN	1
PLACENTAL INSUFFICIENCY	VOMITING	1
RADICULOPATHY	HEADACHE	1
RADICULOPATHY	PAIN	1
DYSTONIC DISEASE	BACK PAIN	2
DYSTONIC DISEASE	PAIN	2
CATARACT	ANEMIA	2
CATARACT	GASTROINTESTINAL HEMORRHAGE	1
MENINGOENCEPHALITIS	ULCER	1
HEPATITIS	ANEMIA	8
HEPATITIS	HEMORRHAGE	1
HEPATITIS	NAUSEA	1
HEPATITIS	OLIGURIA	1
HEPATITIS	ULCER	1
HEPATITIS	VOMITING	2
ESOPHAGITIS	GASTROINTESTINAL HEMORRHAGE	3
ESOPHAGITIS	ULCER	4
ESOPHAGITIS	VOMITING	1
HEMANGIOMA	HEMORRHAGE	1
HEPATITIS B	ANEMIA	13
HEPATITIS B	FATIGUE	4
HEPATITIS B	GASTROINTESTINAL HEMORRHAGE	2
HEPATITIS B	HEMATURIA	3
HEPATITIS B	HEMORRHAGE	4
HEPATITIS B	PAIN	4
SUBCLAVIAN STEAL SYNDROME	CHEST PAIN	2
SUBCLAVIAN STEAL SYNDROME	PAIN	2
OCULOCEREBRORENAL SYNDROME	ANEMIA	1
PRE-ECLAMPSIA	ANEMIA	10
PRE-ECLAMPSIA	APPETITE	1
PRE-ECLAMPSIA	HEMATURIA	2
PRE-ECLAMPSIA	HEMORRHAGE	4
NEWBORN RESPIRATORY DISTRESS SYNDROME	ANEMIA	2
NEWBORN RESPIRATORY DISTRESS SYNDROME	HEMORRHAGE	2
KYPHOSIS	PAIN	1
KIDNEY PAPILLARY NECROSIS	ANEMIA	2
KIDNEY PAPILLARY NECROSIS	ANOREXIA	1
KIDNEY PAPILLARY NECROSIS	DEHYDRATION	3
KIDNEY PAPILLARY NECROSIS	HEADACHE	3
KIDNEY PAPILLARY NECROSIS	HEMATURIA	7
KIDNEY PAPILLARY NECROSIS	POLYURIA	1
KIDNEY PAPILLARY NECROSIS	ULCER	2
KIDNEY PAPILLARY NECROSIS	WEIGHT LOSS	1
MYELITIS	PAIN	1
HYPERTENSIVE ENCEPHALOPATHY	ANEMIA	1
HYPERTENSIVE ENCEPHALOPATHY	HEADACHE	5
COLONIC PSEUDO-OBSTRUCTION	ABDOMINAL PAIN	1
COLONIC PSEUDO-OBSTRUCTION	DIARRHEA	2
COLONIC PSEUDO-OBSTRUCTION	PAIN	1
MEDIAN NEUROPATHY	PAIN	1
MEDIAN NEUROPATHY	ULCER	1
ORCHITIS	HEMATURIA	1
LEUKEMIA	ANEMIA	9
LEUKEMIA	ANOREXIA	1
LEUKEMIA	ANURIA	2
LEUKEMIA	GASTROINTESTINAL HEMORRHAGE	2
LEUKEMIA	HEMORRHAGE	2
LEUKEMIA	PAIN	1
PULMONARY EDEMA	ANEMIA	10
PULMONARY EDEMA	ANURIA	2
PULMONARY EDEMA	FATIGUE	1
PULMONARY EDEMA	GASTROINTESTINAL HEMORRHAGE	1
PULMONARY EDEMA	HEMORRHAGE	5
PULMONARY EDEMA	WEIGHT LOSS	2
HYPERGLYCEMIA	ANEMIA	10
HYPERGLYCEMIA	DEHYDRATION	5
HYPERGLYCEMIA	DIARRHEA	1
HYPERGLYCEMIA	FATIGUE	2
HYPERGLYCEMIA	GASTROINTESTINAL HEMORRHAGE	1
HYPERGLYCEMIA	HEADACHE	1
HYPERGLYCEMIA	HEMATURIA	2
HYPERGLYCEMIA	HEMORRHAGE	1
HYPERGLYCEMIA	NAUSEA	1
HYPERGLYCEMIA	POLYDIPSIA	1
HYPERGLYCEMIA	POLYURIA	3
HYPERGLYCEMIA	VOMITING	2
HYPERGLYCEMIA	WEIGHT LOSS	4
HERPES SIMPLEX	ANEMIA	1
HERPES SIMPLEX	HEMORRHAGE	2
HERPES SIMPLEX	ULCER	1
HERPES SIMPLEX	VOMITING	1
ANURIA	ABDOMINAL PAIN	1
ANURIA	ANEMIA	4
ANURIA	ANURIA	203
ANURIA	DEHYDRATION	5
ANURIA	DIARRHEA	3
ANURIA	HEADACHE	2
ANURIA	HEMATURIA	3
ANURIA	NAUSEA	2
ANURIA	OLIGURIA	19
ANURIA	POLYURIA	3
ANURIA	VOMITING	2
ANURIA	WEIGHT LOSS	1
PYURIA	ANEMIA	2
PYURIA	HEMATURIA	3
PYURIA	OLIGURIA	1
PYURIA	POLYURIA	1
HYPERCALCEMIA	ABDOMINAL PAIN	1
HYPERCALCEMIA	ANEMIA	12
HYPERCALCEMIA	ANOREXIA	4
HYPERCALCEMIA	ANURIA	2
HYPERCALCEMIA	APPETITE	3
HYPERCALCEMIA	ASTHENIA	2
HYPERCALCEMIA	CONSTIPATION	1
HYPERCALCEMIA	DEHYDRATION	3
HYPERCALCEMIA	DIARRHEA	1
HYPERCALCEMIA	FATIGUE	9
HYPERCALCEMIA	GASTROINTESTINAL HEMORRHAGE	1
HYPERCALCEMIA	HEADACHE	1
HYPERCALCEMIA	HEMATURIA	2
HYPERCALCEMIA	HEMORRHAGE	1
HYPERCALCEMIA	LETHARGY	2
HYPERCALCEMIA	NAUSEA	7
HYPERCALCEMIA	PAIN	19
HYPERCALCEMIA	POLYURIA	4
HYPERCALCEMIA	ULCER	1
HYPERCALCEMIA	VOMITING	10
HYPERCALCEMIA	WEIGHT LOSS	4
SPINAL STENOSIS	BACK PAIN	2
SPINAL STENOSIS	HEMORRHAGE	1
SPINAL STENOSIS	NECK PAIN	1
SPINAL STENOSIS	PAIN	4
THROMBOANGIITIS OBLITERANS	FLANK PAIN	1
THROMBOANGIITIS OBLITERANS	OLIGURIA	1
THROMBOANGIITIS OBLITERANS	PAIN	1
SCURVY	HEMORRHAGE	2
ACROMEGALY	ANOREXIA	1
BRONCHIOLITIS	ABDOMINAL PAIN	1
BRONCHIOLITIS	PAIN	1
BILIARY ATRESIA	HEMATURIA	1
DIABETES MELLITUS	ABDOMINAL PAIN	3
DIABETES MELLITUS	ANEMIA	90
DIABETES MELLITUS	ANOREXIA	6
DIABETES MELLITUS	APPETITE	3
DIABETES MELLITUS	CHEST PAIN	2
DIABETES MELLITUS	CHRONIC PAIN	1
DIABETES MELLITUS	CONSTIPATION	2
DIABETES MELLITUS	DEHYDRATION	5
DIABETES MELLITUS	DIARRHEA	6
DIABETES MELLITUS	FATIGUE	12
DIABETES MELLITUS	FIBROMYALGIA	1
DIABETES MELLITUS	GASTROINTESTINAL HEMORRHAGE	5
DIABETES MELLITUS	HEADACHE	3
DIABETES MELLITUS	HEMATURIA	9
DIABETES MELLITUS	HEMORRHAGE	23
DIABETES MELLITUS	LETHARGY	1
DIABETES MELLITUS	MELENA	1
DIABETES MELLITUS	MUSCULOSKELETAL PAIN	1
DIABETES MELLITUS	MYALGIA	2
DIABETES MELLITUS	NAUSEA	2
DIABETES MELLITUS	OLIGURIA	1
DIABETES MELLITUS	PAIN	22
DIABETES MELLITUS	PELVIC PAIN	2
DIABETES MELLITUS	POLYURIA	1
DIABETES MELLITUS	ULCER	14
DIABETES MELLITUS	VOMITING	7
DIABETES MELLITUS	WEIGHT LOSS	13
HEPATITIS A	ANEMIA	4
HEPATITIS A	GASTROINTESTINAL HEMORRHAGE	1
CORNEAL ULCER	ULCER	2
AORTIC VALVE STENOSIS	ANEMIA	5
AORTIC VALVE STENOSIS	GASTROINTESTINAL HEMORRHAGE	2
AORTIC VALVE STENOSIS	HEMORRHAGE	7
AORTIC VALVE STENOSIS	MELENA	1
MYOCARDITIS	ANEMIA	1
GASTROPARESIS	ABDOMINAL PAIN	2
GASTROPARESIS	ANOREXIA	2
GASTROPARESIS	NAUSEA	5
GASTROPARESIS	PAIN	1
GASTROPARESIS	VOMITING	5
GASTROPARESIS	WEIGHT LOSS	1
PLEURAL EMPYEMA	HEMORRHAGE	1
NARCOLEPSY	PAIN	1
MYOCARDIAL INFARCTION	ABDOMINAL PAIN	1
MYOCARDIAL INFARCTION	ANEMIA	42
MYOCARDIAL INFARCTION	ANOREXIA	1
MYOCARDIAL INFARCTION	ANURIA	2
MYOCARDIAL INFARCTION	CHEST PAIN	28
MYOCARDIAL INFARCTION	DEHYDRATION	1
MYOCARDIAL INFARCTION	GASTROINTESTINAL HEMORRHAGE	4
MYOCARDIAL INFARCTION	HEMATURIA	2
MYOCARDIAL INFARCTION	HEMORRHAGE	61
MYOCARDIAL INFARCTION	MYALGIA	1
MYOCARDIAL INFARCTION	OLIGURIA	1
MYOCARDIAL INFARCTION	PAIN	34
MYOCARDIAL INFARCTION	ULCER	2
MYOCARDIAL INFARCTION	WEIGHT LOSS	3
CHIKUNGUNYA	ARTHRALGIA	1
CHIKUNGUNYA	BACK PAIN	1
CHIKUNGUNYA	HEADACHE	1
CHIKUNGUNYA	NAUSEA	1
CHIKUNGUNYA	PAIN	1
CHIKUNGUNYA	ULCER	1
AMEBIASIS	DIARRHEA	2
BRONCHOPNEUMONIA	HEMATURIA	1
BRONCHOPNEUMONIA	HEMORRHAGE	1
FACTOR XIII DEFICIENCY	HEMORRHAGE	3
VITAMIN D DEFICIENCY	ANEMIA	29
VITAMIN D DEFICIENCY	ANOREXIA	1
VITAMIN D DEFICIENCY	FLANK PAIN	2
VITAMIN D DEFICIENCY	PAIN	5
THIAMINE DEFICIENCY	ANEMIA	1
THIAMINE DEFICIENCY	APPETITE	2
PSEUDOGOUT	GASTROINTESTINAL HEMORRHAGE	1
PSEUDOGOUT	PAIN	2
DUODENAL ULCER	ABDOMINAL PAIN	4
DUODENAL ULCER	ANEMIA	6
DUODENAL ULCER	CONSTIPATION	1
DUODENAL ULCER	DIARRHEA	1
DUODENAL ULCER	GASTROINTESTINAL HEMORRHAGE	16
DUODENAL ULCER	HEMATEMESIS	1
DUODENAL ULCER	HEMORRHAGE	3
DUODENAL ULCER	MELENA	3
DUODENAL ULCER	NAUSEA	2
DUODENAL ULCER	PAIN	3
DUODENAL ULCER	ULCER	26
DUODENAL ULCER	VOMITING	2
LYMPHOCELE	ABDOMINAL PAIN	1
LYMPHOCELE	ANOREXIA	1
LYMPHOCELE	PAIN	4
LYMPHOCELE	WEIGHT LOSS	1
CEREBROVASCULAR DISEASE	ABDOMINAL PAIN	1
CEREBROVASCULAR DISEASE	ACUTE PAIN	1
CEREBROVASCULAR DISEASE	ANEMIA	44
CEREBROVASCULAR DISEASE	CHRONIC PAIN	1
CEREBROVASCULAR DISEASE	DEHYDRATION	2
CEREBROVASCULAR DISEASE	FATIGUE	1
CEREBROVASCULAR DISEASE	GASTROINTESTINAL HEMORRHAGE	14
CEREBROVASCULAR DISEASE	HEMATURIA	1
CEREBROVASCULAR DISEASE	HEMORRHAGE	181
CEREBROVASCULAR DISEASE	PAIN	7
CEREBROVASCULAR DISEASE	ULCER	1
CEREBROVASCULAR DISEASE	WEIGHT LOSS	2
RHEUMATIC HEART DISEASE	HEMORRHAGE	1
HYPERPITUITARISM	ANEMIA	1
LYMPHANGIOLEIOMYOMATOSIS	HEMORRHAGE	1
PLASMACYTOMA	ANEMIA	2
PLASMACYTOMA	ANOREXIA	1
PLASMACYTOMA	FATIGUE	1
PLASMACYTOMA	FLANK PAIN	1
PLASMACYTOMA	PAIN	1
CALCIPHYLAXIS	ABDOMINAL PAIN	4
CALCIPHYLAXIS	ANEMIA	1
CALCIPHYLAXIS	ANURIA	1
CALCIPHYLAXIS	CHRONIC PAIN	1
CALCIPHYLAXIS	GASTROINTESTINAL HEMORRHAGE	3
CALCIPHYLAXIS	HEMORRHAGE	5
CALCIPHYLAXIS	NAUSEA	4
CALCIPHYLAXIS	PAIN	52
CALCIPHYLAXIS	ULCER	17
CALCIPHYLAXIS	VOMITING	3
CALCIPHYLAXIS	WEIGHT LOSS	4
NEPHROSCLEROSIS	ANEMIA	5
NEPHROSCLEROSIS	ANURIA	1
NEPHROSCLEROSIS	DIARRHEA	2
NEPHROSCLEROSIS	HEMATURIA	9
NEPHROSCLEROSIS	HEMORRHAGE	2
CYSTITIS	DIARRHEA	1
CYSTITIS	HEMATURIA	3
CYSTITIS	HEMORRHAGE	2
CYSTITIS	OLIGURIA	1
GAS GANGRENE	ABDOMINAL PAIN	1
GAS GANGRENE	PAIN	1
GAS GANGRENE	VOMITING	1
CANNABIS ABUSE	ABDOMINAL PAIN	2
CANNABIS ABUSE	VOMITING	2
RAYNAUD DISEASE	ANEMIA	1
RAYNAUD DISEASE	PAIN	1
HIV WASTING SYNDROME	ANOREXIA	1
HIV WASTING SYNDROME	DEHYDRATION	1
HIV WASTING SYNDROME	WEIGHT LOSS	1
PANNICULITIS	ANEMIA	1
PANNICULITIS	ULCER	1
INTRACRANIAL HYPERTENSION	HEMORRHAGE	1
GENICULATE HERPES ZOSTER	PAIN	2
LEPTOSPIROSIS	DEHYDRATION	2
BURSITIS	HEMORRHAGE	1
BURSITIS	PAIN	1
GLYCOGEN STORAGE DISEASE I	HEMATURIA	1
CARPAL TUNNEL SYNDROME	ANEMIA	2
CARPAL TUNNEL SYNDROME	ANURIA	2
CARPAL TUNNEL SYNDROME	ARTHRALGIA	4
CARPAL TUNNEL SYNDROME	CHRONIC PAIN	1
CARPAL TUNNEL SYNDROME	PAIN	18
PERIODONTITIS	PAIN	1
MUCORMYCOSIS	ABDOMINAL PAIN	2
MUCORMYCOSIS	DIARRHEA	2
MUCORMYCOSIS	FATIGUE	1
MUCORMYCOSIS	HEADACHE	2
MUCORMYCOSIS	ORAL ULCER	1
MUCORMYCOSIS	PAIN	3
MUCORMYCOSIS	VOMITING	1
ECLAMPSIA	ANURIA	1
ECLAMPSIA	HEMORRHAGE	2
ARTERIOSCLEROSIS	ANEMIA	21
ARTERIOSCLEROSIS	ANOREXIA	2
ARTERIOSCLEROSIS	ANURIA	2
ARTERIOSCLEROSIS	APPETITE	1
ARTERIOSCLEROSIS	GASTROINTESTINAL HEMORRHAGE	1
ARTERIOSCLEROSIS	HEMATURIA	1
ARTERIOSCLEROSIS	HEMORRHAGE	6
ARTERIOSCLEROSIS	MELENA	1
ARTERIOSCLEROSIS	MYALGIA	1
ARTERIOSCLEROSIS	NAUSEA	1
ARTERIOSCLEROSIS	PAIN	3
ARTERIOSCLEROSIS	ULCER	3
ARTERIOSCLEROSIS	VOMITING	1
SCHISTOSOMIASIS	APPETITE	1
CAROTID ARTERY THROMBOSIS	HEMORRHAGE	1
CRYPTOCOCCOSIS	HEMATURIA	1
CRYPTOCOCCOSIS	PAIN	1
ASTHMA	ANEMIA	2
ASTHMA	CONSTIPATION	1
ASTHMA	DIARRHEA	1
ASTHMA	FATIGUE	1
ASTHMA	PAIN	1
ASTHMA	ULCER	2
ASTHMA	VOMITING	1
HYPERURICEMIA	ANEMIA	14
HYPERURICEMIA	CONSTIPATION	1
HYPERURICEMIA	DEHYDRATION	2
HYPERURICEMIA	HEMATURIA	5
HYPERURICEMIA	HEMORRHAGE	1
HYPERURICEMIA	PAIN	3
HYPERURICEMIA	WEIGHT LOSS	1
MOTOR NEURON DISEASE	CONSTIPATION	1
MOTOR NEURON DISEASE	FATIGUE	1
MOTOR NEURON DISEASE	PAIN	1
NAIL-PATELLA SYNDROME	ANEMIA	1
NAIL-PATELLA SYNDROME	HEMATURIA	4
INTESTINAL PSEUDO-OBSTRUCTION	DIARRHEA	1
VARICOSE VEINS	GASTROINTESTINAL HEMORRHAGE	1
VARICOSE VEINS	HEMORRHAGE	2
VARICOSE VEINS	MELENA	1
ASCORBIC ACID DEFICIENCY	ANEMIA	4
UVEITIS	ANEMIA	1
SAGITTAL SINUS THROMBOSIS	HEMORRHAGE	1
HYPERALDOSTERONISM	ANURIA	2
HYPERALDOSTERONISM	DEHYDRATION	3
HYPERALDOSTERONISM	DIARRHEA	2
HYPERALDOSTERONISM	FATIGUE	2
HYPERALDOSTERONISM	HEMATURIA	1
HYPERALDOSTERONISM	OLIGURIA	1
HYPERALDOSTERONISM	POLYURIA	1
NEVUS	ANEMIA	1
VENOUS INSUFFICIENCY	HEMORRHAGE	1
HYPERSPLENISM	ANEMIA	1
HYPERSPLENISM	HEMORRHAGE	1
TOXOPLASMOSIS	ANEMIA	2
GRAVES DISEASE	ANEMIA	1
GRAVES DISEASE	CHEST PAIN	1
GRAVES DISEASE	FATIGUE	1
GRAVES DISEASE	HEMATURIA	1
GRAVES DISEASE	PAIN	1
PERIARTHRITIS	ANEMIA	1
PERIARTHRITIS	PAIN	2
THROMBOPHILIA	ABDOMINAL PAIN	1
THROMBOPHILIA	ANEMIA	6
THROMBOPHILIA	ASTHENIA	1
THROMBOPHILIA	CHEST PAIN	1
THROMBOPHILIA	DEHYDRATION	1
THROMBOPHILIA	GASTROINTESTINAL HEMORRHAGE	1
THROMBOPHILIA	HEMATURIA	3
THROMBOPHILIA	HEMORRHAGE	10
THROMBOPHILIA	PAIN	2
HYPOKALEMIA	ABDOMINAL PAIN	1
HYPOKALEMIA	ANEMIA	4
HYPOKALEMIA	ANOREXIA	4
HYPOKALEMIA	ANURIA	5
HYPOKALEMIA	CONSTIPATION	3
[truncated: 7,869 more rows]
